# Supplementary material for: The Role of Social Media in Health Misinformation and Disinformation During the COVID-19 Pandemic: Bibliometric Analysis
Source: JMIR Infodemiology. 2023 Sep 20;3:e48620. doi: 10.2196/48620 (PMC10551800; doi:10.2196/48620)
Supplement: Multimedia Appendix 1 [file infodemiology_v3i1e48620_app1.xlsx]

## Sheet: Data source
Authors	Author(s) ID	Title	Year	Source title	Volume	Issue	Art. No.	Page start	Page end	Page count	Cited by	DOI	Link	Affiliations	Authors with affiliations	Abstract	Author Keywords	Index Keywords	Molecular Sequence Numbers	Chemicals/CAS	Tradenames	Manufacturers	Funding Details	Funding Text 1	Funding Text 2	Funding Text 3	Funding Text 4	Funding Text 5	Funding Text 6	Funding Text 7	Funding Text 8	Funding Text 9	Funding Text 10	References	Correspondence Address	Editors	Sponsors	Publisher	Conference name	Conference date	Conference location	Conference code	ISSN	ISBN	CODEN	PubMed ID	Language of Original Document	Abbreviated Source Title	Document Type
Kreps S., George J., Watson N., Cai G., Ding K.	35725744600;58036649900;58036650000;58036776000;58037147400;	(Mis)Information on Digital Platforms: Quantitative and Qualitative Analysis of Content From Twitter and Sina Weibo in the COVID-19 Pandemic	2022	JMIR Infodemiology	2	1	e31793					10.2196/31793	https://www.scopus.com/inward/record.uri?eid=2-s2.0-85145196122&doi=10.2196%2f31793&partnerID=40&md5=353d3a2df80b50c60c1bf9948dbe8196	Department of Government, Cornell University, Ithaca, NY, United States; Department of Information Science, Cornell University, Ithaca, NY, United States; Department of Computer Science, Cornell University, Ithaca, NY, United States; Department of Music, Cornell University, Ithaca, NY, United States; Department of Asian Studies, Cornell University, Ithaca, NY, United States	Kreps, S., Department of Government, Cornell University, Ithaca, NY, United States; George, J., Department of Government, Cornell University, Ithaca, NY, United States; Watson, N., Department of Information Science, Cornell University, Ithaca, NY, United States; Cai, G., Department of Computer Science, Cornell University, Ithaca, NY, United States, Department of Music, Cornell University, Ithaca,…	Background: Misinformation about COVID-19 on social media has presented challenges to public health authorities during the pandemic. This paper leverages qualitative and quantitative content analysis on cross-platform, cross-national discourse and misinformation in the context of COVID-19. Specifically, we investigated COVID-19-related content on Twitter and Sina Weibo - the largest microblogging…	communication; content; content analysis; COVID-19; discourse; Internet; misinformation; prevalence; public health context; social media; Twitter; Weibo							The authors would like to thank the Cornell Tech Policy Lab fellows for their feedback on this research.										Molla, R., Posting Less, Posting More, and Tired of It All: How the Pandemic Has Changed Social Media, , https://www.vox.com/recode/22295131/social-media-use-pandemic-covid-19-instagram-tiktok, [accessed 2022-02-14]; Twitter Sees Record User Growth, Thanks to COVID-19, , https://www.engadget.com/twitter-q1-2020-112603005.html, [accessed 2022-02-14]; Parmelee, JH, Bichard, SL., (2012) Politics and…	Kreps, S.; Department of Government, 313 White Hall, United States; email: sarah.kreps@cornell.edu			JMIR Publications Inc.					25641891				English	JMIR. Infodemiology.	Article
Castellano-Tejedor C., Torres-Serrano M., Cencerrado A.	56231251200;57218856639;24074115900;	(Mis)Information, Fears and Preventative Health Behaviours Related to COVID-19	2022	International Journal of Environmental Research and Public Health	19	8	4539					10.3390/ijerph19084539	https://www.scopus.com/inward/record.uri?eid=2-s2.0-85127690791&doi=10.3390%2fijerph19084539&partnerID=40&md5=a3ec06e19a8fffaa0a0c2cf19a9f168c	Psynaptic, PsicologÃ­a y Servicios CientÃ­ficos y TecnolÃ³gicos S.L.P., Barcelona, 08192, Spain; GIES Research Group, Basic Psychology Department, Autonomous University of Barcelona, Barcelona, 08192, Spain; Research Group on Aging, Frailty and Care Transitions in Barcelona, Parc Sanitari Pere Virgili & Vall dâ€™Hebron Research Institute (VHIR), Barcelona, 08023, Spain; Faculty of Psychology, Aut…	Castellano-Tejedor, C., Psynaptic, PsicologÃ­a y Servicios CientÃ­ficos y TecnolÃ³gicos S.L.P., Barcelona, 08192, Spain, GIES Research Group, Basic Psychology Department, Autonomous University of Barcelona, Barcelona, 08192, Spain, Research Group on Aging, Frailty and Care Transitions in Barcelona, Parc Sanitari Pere Virgili & Vall dâ€™Hebron Research Institute (VHIR), Barcelona, 08023, Spain; To…	Social and mass media platforms (SMM) are essential tools for keeping people informed about health-promoting practices. However, the potential to spread misinformation or false rumors exists. These might influence preventive health behaviours and incite anxiety and/or fear among the population. A sample of 300 adults participated in a survey to understand information needs, fears and preventive h…	anxiety; COVID-19; cross-sectional survey; fear; information needs; misinformation; online survey; pandemic; population mental health; preventative behaviours	SARS-CoV-2 vaccine; COVID-19; developing world; disease control; health belief; information; information system; mass media; mental health; social media; survey method; adult; anxiety; Article; coronavirus disease 2019; cross-sectional study; fear; female; genetic susceptibility; health behavior; human; information seeking; major clinical study; male; mass medium; mental health; misinformation; p…		COVID-19 Vaccines														(2020) COVID-19 Dashboard by the Center for Systems Science and Engineering (CSSE) at Johns Hopkins University (JHU), , https://coronavirus.jhu.edu/map.html, (accessed on 8 June); https://www.census.gov/popclock, Available online: (accessed on 8 March 2022); Wiederhold, B.K., Using Social Media to Our Advantage: Alleviating Anxiety during a Pandemic (2020) Cyberpsychol. Behav. Soc. Netw, 23, pp. …	Castellano-Tejedor, C.; Psynaptic, Spain; email: ninacastej@yahoo.es			MDPI					16617827			35457406	English	Int. J. Environ. Res. Public Health	Article
Gerosa T., Gui M., Hargittai E., Nguyen M.H.	57195304175;21740954800;6602640199;57191541074;	(Mis)informed During COVID-19: How Education Level and Information Sources Contribute to Knowledge Gaps	2021	International Journal of Communication	15			2196	2217		29		https://www.scopus.com/inward/record.uri?eid=2-s2.0-85108146156&partnerID=40&md5=e0bea45463773bc63cb462a8542200b6	University of Milano-Bicocca, Italy; University of Zurich, Switzerland	Gerosa, T., University of Milano-Bicocca, Italy; Gui, M., University of Milano-Bicocca, Italy; Hargittai, E., University of Zurich, Switzerland; Nguyen, M.H., University of Zurich, Switzerland	As COVID-19 swept across the globe, disrupting peopleâ€™s lives through lockdowns and health concerns, information about how to stay safe and how to identify symptoms spread across media of all forms. Using survey data we collected in April 2020 on a national sample of Americans, we tested the knowledge gap hypothesis by examining how peopleâ€™s education levels relate to their knowledge about CO…	COVID-19; digital media; fake news; knowledge gap hypothesis; misinformation; traditional media																	Allcott, H., Gentzkow, M., Social media and fake news in the 2016 election (2017) Journal of Economic Perspectives, 31 (2), pp. 211-236; Asparouhov, T., MuthÃ©n, B., (2010) Weighted least squares estimation with missing data [Mplus technical appendix], , https://www.statmodel.com/download/GstrucMissingRevision.pdf, Retrieved from; Barabas, J., Jerit, J., Pollock, W., Rainey, C., The question(s) o…	Gerosa, T.; University of Milano-BicoccaItaly; email: tiziano.gerosa@unimib.it			University of Southern California					19328036				English	Int. J. Commun.	Article
Robinson L., Trammel J.M., Moles K.	55200835600;57194465870;57193929466;	[De]Politicizing the Pandemic: Visually Communicating Digital Public Sociology	2023	American Behavioral Scientist								10.1177/00027642231156769	https://www.scopus.com/inward/record.uri?eid=2-s2.0-85159648702&doi=10.1177%2f00027642231156769&partnerID=40&md5=3a3ac7ac670538b506b86513abef488b	Department of Sociology, Santa Clara University, Santa Clara, CA, United States; Department of Journalism and Mass Communications, Savannah State University, Savannah, GA, United States; School of Engineering, Santa Clara University, Santa Clara, CA, United States	Robinson, L., Department of Sociology, Santa Clara University, Santa Clara, CA, United States; Trammel, J.M., Department of Journalism and Mass Communications, Savannah State University, Savannah, GA, United States; Moles, K., School of Engineering, Santa Clara University, Santa Clara, CA, United States	In the context of the COVID-19 â€œinfodemic,â€ we explore discourse around a highly polarized health issue: mask wearing during the pandemic. Probing ideologically charged discourse from #masks on Twitter, we examine the potential for visual tools to promote digital citizen social science. Our case study reveals the promise of visualization to make ideological discourse on social media more easi…	COVID-19; disinformation; misinformation; public sociology; sociological imagination																	A timeline of COVID-19 developments in 2020 (2021) American Journal of Managed Care, , https://www.ajmc.com/view/a-timeline-of-covid-19-vaccine-developments-for-the-second-half-of-2021; Brauer, C., (2011) Netmodern: Interventions in digital sociology, , (Doctoral dissertation, Goldsmiths, University of London; Burawoy, M., (2004) Personal website at UC Berkeley, , http://burawoy.berkeley.edu/PS.W…	Robinson, L.; Department of Sociology, United States; email: laura@laurarobinson.org			SAGE Publications Inc.					27642				English	Am. Behav. Sci.	Article
Sellnow-Richmond D.D., George A.M., Lukacovic M.N., Salazar S.E., Sellnow D.D.	56626145200;57195222669;57221530512;58158627700;12791510900;	A comparative analysis of U.S. state government communication and resident compliance to CDC COVID-19 guidelines	2023	Journal of Applied Communication Research								10.1080/00909882.2023.2165885	https://www.scopus.com/inward/record.uri?eid=2-s2.0-85150940463&doi=10.1080%2f00909882.2023.2165885&partnerID=40&md5=e316f7adb930b542574ecfac56fb7208	Department of Applied Communication Studies, Southern Illinois University, Edwardsville, IL, United States; Bob Schieffer College of Communication, Texas Christian University, Fort Worth, TX, United States; Department of Communication and Mass Media, Angelo State University, San Angelo, TX, United States; Nicholson School of Communication and Media, University Central Florida, Orlando, FL, United…	Sellnow-Richmond, D.D., Department of Applied Communication Studies, Southern Illinois University, Edwardsville, IL, United States; George, A.M., Bob Schieffer College of Communication, Texas Christian University, Fort Worth, TX, United States; Lukacovic, M.N., Department of Communication and Mass Media, Angelo State University, San Angelo, TX, United States; Salazar, S.E., Nicholson School of Co…	As COVID-19 raged through the United States, Americans were inundated with messages from multiple and competing sources, some based on political ideologies, fueled by misinformation, disinformation, and malinformation via cable and social media. This study uses the IDEA model for effective instructional risk and crisis communication to examine the role of state governors in encouraging compliance…	COVID-19; IDEA model; information disorder; mega-crisis; source credibility																	Airhihenbuwa, C.O., Iwelunmor, J., Munodawafa, D., Ford, C.L., Oni, T., Agyemang, C., Mota, C., Okosun, I., Culture matters in communicating the global response to COVID-19 (2020) Preventing Chronic Disease, 17 (17), p. E60; (2018), https://www.americanimmigrationcouncil.org/topics/state-by-state, State fact sheets; Anthony, K.E., Sellnow, T.L., Millner, A.G., Message convergence as a message-cen…	Sellnow-Richmond, D.D.; Department of Applied Communication Studies, United States; email: dsellno@siue.edu			Routledge					909882				English	J. Appl. Commun. Res.	Article
Jomaa E.E.A., Meslamani A.A., Abazid H.	57222477345;57767261500;57193684709;	A Comparative Cross-Sectional Study-Knowledge, behavior and psychological change among Medical and Non-medical Students in Jordan during COVID-19 pandemic	2022	Jordan Journal of Pharmaceutical Sciences	15	2		204	213		1		https://www.scopus.com/inward/record.uri?eid=2-s2.0-85132966533&partnerID=40&md5=60b91c4683efc662225c2e3868cbfaf6	Faculty of Pharmacy, University of Petra, Jordan; Faculty of Pharmacy, Al Ain University, United Arab Emirates; Department of Clinical Pharmacy and Therapeutics, Faculty of Pharmacy, Applied Science Private University, Jordan	Jomaa, E.E.A., Faculty of Pharmacy, University of Petra, Jordan; Meslamani, A.A., Faculty of Pharmacy, Al Ain University, United Arab Emirates; Abazid, H., Department of Clinical Pharmacy and Therapeutics, Faculty of Pharmacy, Applied Science Private University, Jordan	Background: Coronavirus disease 2019 (COVID-19) has rapidly spread worldwide, and it was officially declared to be a pandemic by the World Health Organization on March 11, 2020. COVID-19 is associated with increasing morbidity and mortality and has impacted the lives of the global populations. Aim: To compare the knowledge of medical and non-medical students at Jordanian universities in issues re…	behaviour; Covid-19; Knowledge; medical students; psychological impact	antibiotic agent; antihypertensive agent; hydroxychloroquine; adult; Article; attitude to health; behavior; behavior change; coronavirus disease 2019; cross-sectional study; female; human; Jordan; knowledge; major clinical study; male; medical student; non-medical student; pandemic; perception; personal hygiene; psychology; questionnaire; social media		hydroxychloroquine, 118-42-3, 525-31-5, 137433-23-9, 137433-24-0														Wang, C, Horby, PW, Hayden, FG, Gao, GF., A novel coronavirus outbreak of global health concern (2020) Lancet, 395, pp. 470-473. , (10223); Hua, W, Xiaofeng, L, Zhenqiang, B, Jun, R, Ban, W, Liming, L., (2020) The epidemiological characteristics of an outbreak of 2019 novel coronavirus diseases (COVID-19) in China, 41 (2), pp. 145-151; Risk communication and community engagement readiness and ini…	Jomaa, E.E.A.; Faculty of Pharmacy, Jordan; email: esraagomaa8@gmail.com			University of Jordan,Deanship of Scientific Research					19957157				English	Jordan J. Pharm.	Article
Heuer H., Glassman E.L.	57204662235;23975987900;	A Comparative Evaluation of Interventions Against Misinformation: Augmenting the WHO Checklist	2022	Conference on Human Factors in Computing Systems - Proceedings			241				5	10.1145/3491102.3517717	https://www.scopus.com/inward/record.uri?eid=2-s2.0-85130568071&doi=10.1145%2f3491102.3517717&partnerID=40&md5=a1899e6f25ccd331cec12a4672c5489c	University of Bremen, Bremen, Germany; Harvard University, Cambridge, MA, United States	Heuer, H., University of Bremen, Bremen, Germany; Glassman, E.L., Harvard University, Cambridge, MA, United States	During the COVID-19 pandemic, the World Health Organization provided a checklist to help people distinguish between accurate and misinformation. In controlled experiments in the United States and Germany, we investigated the utility of this ordered checklist and designed an interactive version to lower the cost of acting on checklist items. Across interventions, we observe non-trivial differences…	COVID-19; Disinformation; Fact-check; Fake News; Misinformation; Propaganda; Social Media; World Health Organization	Health; Comparative evaluations; Controlled experiment; COVID-19; Disinformation; Fact-check; Fake news; Misinformation; Propaganda; Social media; World Health Organization; Social networking (online)					National Science Foundation,Â NSF: 2107391;Â Harvard University;Â Deutsche Forschungsgemeinschaft,Â DFG: 374666841,Â SFB 1342	This research has been supported by the German Research Foundation, Grant No. 374666841 (SFB 1342), and the NSF under Grant No. 2107391. We thank all participants for their time and their insights. We also thank the reviewers for their exceptionally helpful and constructive feedback. Special thanks go to Andreas Bre-iter, Nils DÃ¼pont, Martin Scharpenberg, Gabriela Molina LeÃ³n, and Michael Windz…										Aldrich, J.H., Sullivan, J.L., Borgida, E., Foreign afairs and issue voting: Do presidential candidates "waltz before a blind audience? (1989) American Political Science Review, 83 (1), pp. 123-141. , 1989; Altay, S., De Araujo, E., Mercier, H., If This account is True, It is Most EnormouslyWonderful": Interestingness-If-True and the Sharing of True and False News (2021) Digital Journalism, pp. 1…			ACM SIGCHI	Association for Computing Machinery	2022 CHI Conference on Human Factors in Computing Systems, CHI 2022	30 April 2022 through 5 May 2022		179031		9780000000000			English	Conf Hum Fact Comput Syst Proc	Conference Paper
Park S., Suh Y.-K.	58087112400;55443739900;	A Comprehensive Analysis of COVID-19 Vaccine Discourse by Vaccine Brand on Twitter in Korea: Topic and Sentiment Analysis	2023	Journal of Medical Internet Research	25		e42623				1	10.2196/42623	https://www.scopus.com/inward/record.uri?eid=2-s2.0-85147234702&doi=10.2196%2f42623&partnerID=40&md5=3968b7f499a07a6ec186c95e5ea61feb	Institute of Health and Environment, Seoul National University, Seoul, South Korea; Institute for Community Care and Health Equity, Chung-Ang University, Seoul, South Korea; School of Computer Science and Engineering, Kyungpook National University, Daegu, South Korea; Department of Data Convergence Computing, Kyungpook National University, Daegu, South Korea	Park, S., Institute of Health and Environment, Seoul National University, Seoul, South Korea, Institute for Community Care and Health Equity, Chung-Ang University, Seoul, South Korea; Suh, Y.-K., School of Computer Science and Engineering, Kyungpook National University, Daegu, South Korea, Department of Data Convergence Computing, Kyungpook National University, Daegu, South Korea	Background: The unprecedented speed of COVID-19 vaccine development and approval has raised public concern about its safety. However, studies on public discourses and opinions on social media focusing on adverse events (AEs) related to COVID-19 vaccine are rare. Objective: This study aimed to analyze Korean tweets about COVID-19 vaccines (Pfizer, Moderna, AstraZeneca, Janssen, and Novavax) after …	AstraZeneca; COVID-19; Janssen; Moderna; Novavax; Pfizer; vaccination; vaccine	SARS-CoV-2 vaccine; vaccine; appetite disorder; Article; coronavirus disease 2019; data analysis; discourse analysis; drug safety; education; fatigue; fever; government; health care policy; human; injection site pain; leukemia; menstrual irregularity; mortality; myalgia; myocarditis; pericarditis; public opinion; sentiment analysis; sleep disorder; social media; South Korea; thrombosis; vaccinati…		COVID-19 Vaccines; Vaccines		Astra Zeneca; Janssen; Moderna; Novavax; Pfizer	Ministry of Education,Â MOE: 2021R1I1A1A01059268,Â NRF-2018R1A6A1A03025109;Â National Research Foundation of Korea,Â NRF	This research was supported by the Basic Science Research Program through the National Research Foundation of Korea (NRF) funded by the Ministry of Education (grants NRF-2018R1A6A1A03025109 and 2021R1I1A1A01059268).										Rudan, I, Adeloye, D, Sheikh, A., COVID-19: vaccines, efficacy and effects on variants (2022) Curr Opin Pulm Med, 28 (3), pp. 180-191. , May 01; [FREE Full _text] [doi] [Medline: 35200162]; Goel, RR, Painter, MM, Apostolidis, SA, Mathew, D, Meng, W, Rosenfeld, AM, UPenn COVID Processing Unit, et al. mRNA vaccines induce durable immune memory to SARS-CoV-2 and variants of concern (2021) Science, 3…	Suh, Y.-K.; School of Computer Science and Engineering, 80, Daehak-ro, Buk-gu, South Korea; email: yksuh@knu.ac.kr			JMIR Publications Inc.					14388871			36603153	English	J. Med. Internet Res.	Article
Rotolo S.M., Jain S., Dhaon S., Dokhanchi J.K., Kalata E., Shah T., Mordell L.J., Clayman M.L., Kenefake A., Zimmermann L.J., Bloomgarden E., Arora V.M.	57216927292;57211459941;57222061358;57247509700;57247509800;57247940100;57224473603;6701625085;57477499600;57247940200;56311958900;10140511000;	A coordinated strategy to develop and distribute infographics addressing COVID-19 vaccine hesitancy and misinformation	2022	Journal of the American Pharmacists Association	62	1		224	231		6	10.1016/j.japh.2021.08.016	https://www.scopus.com/inward/record.uri?eid=2-s2.0-85114373431&doi=10.1016%2fj.japh.2021.08.016&partnerID=40&md5=0abd28209ebc41b3f9b5da1b8cbe9ce6		Rotolo, S.M.; Jain, S.; Dhaon, S.; Dokhanchi, J.K.; Kalata, E.; Shah, T.; Mordell, L.J.; Clayman, M.L.; Kenefake, A.; Zimmermann, L.J.; Bloomgarden, E.; Arora, V.M.	Background: Visual communication strategies are becoming increasingly prevalent for conveying information to health professionals as well as to the general public. The potential of social media for rapid knowledge dissemination using infographics was recognized early in the coronavirus disease (COVID-19) pandemic by health professionals. Objective: The purpose of this study was to describe a coal…		RNA vaccine; SARS-CoV-2 vaccine; Article; controlled study; coronavirus disease 2019; epidemiologist; health insurance; health practitioner; human; medical information; misinformation; pharmacist; physician; practice guideline; social media; social media analysis; vaccination; vaccine hesitancy; interpersonal communication; social media; vaccination; Communication; COVID-19; COVID-19 Vaccines; Da…		COVID-19 Vaccines				The authors thank past and present members of the Illinois Medical Professionals Action Collaborative Team for contributing ideas to be addressed in infographics and sharing them among their networks.										IMPACT timeline https://www.impact4hc.com/impact-timeline, Available at: (Accessed 19 May 2021); IMPACT team https://www.impact4hc.com/team, Available at: (Accessed 19 May 2021); About us https://www.impact4hc.com/whoweare, Available at: (Accessed 19 May 2021); IMPACT blog https://www.impact4hc.com/impactblog, Available at: (Accessed 19 May 2021); IMPACTful chats https://www.impact4hc.com/impactf…	Rotolo, S.M.; Clinical Pharmacy Specialist, 5841 S Maryland Ave., MC0010, United States; email: shannon.rotolo@uchospitals.edu			Elsevier B.V.					15443191			34483058	English	J. Am. Pharm. Assoc.	Article
Arslan B., Sugur T., Ciloglu O., Arslan A., Acik V.	57210852351;57208562679;56811712400;7102551311;26537183700;	A cross-sectional study analyzing the quality of YouTube videos as a source of information for COVID-19 intubation	2022	Brazilian Journal of Anesthesiology (English Edition)	72	2		302	305		1	10.1016/j.bjane.2021.10.002	https://www.scopus.com/inward/record.uri?eid=2-s2.0-85120981073&doi=10.1016%2fj.bjane.2021.10.002&partnerID=40&md5=2e58f197957d4a31c95b63834cd3f7a9	Adana City Training and Research Hospital, Department of Anesthesia and Intensive Care, Adana, Turkey; Antalya Training and Research Hospital, Department of Anesthesia and Intensive Care, Antalya, Turkey; Adana City Training and Research Hospital, Department of Orthopedic and Traumatology, Adana, Turkey; Adana City Training and Research Hospital, Department of Neurosurgery, Adana, Turkey	Arslan, B., Adana City Training and Research Hospital, Department of Anesthesia and Intensive Care, Adana, Turkey; Sugur, T., Antalya Training and Research Hospital, Department of Anesthesia and Intensive Care, Antalya, Turkey; Ciloglu, O., Adana City Training and Research Hospital, Department of Orthopedic and Traumatology, Adana, Turkey; Arslan, A., Adana City Training and Research Hospital, De…	Introduction: There are many possible sources of medical information; however, the quality of the information varies. Poor quality or inaccurate resources may be harmful if they are trusted by providers. This study aimed to analyze the quality of coronavirus disease 2019 (COVID-19)-related intubation videos on YouTube. Methods: The term â€œCOVID-19 intubationâ€ was searched on YouTube. The top 1…	Airway management; Coronavirus; COVID-19; Hand washing; Intubation	aerosol; Article; checklist; coronavirus disease 2019; cross-sectional study; data analysis software; demographics; difficult intubation; disinformation; hand washing; health care personnel; human; information retrieval; intensive care unit; intubation; medical information; medical society; parameters; practice guideline; protective glasses; quality control; rapid sequence induction; social media…																(2020), https://www.alexa.com/siteinfo/youtube.com, Youtube.com Competitive Analysis, Marketing Mix and Traffic - Alexa. Available at: Accessed on April 21; Erdem, H., Sisik, A., The reliability of bariatric surgery videos in YouTube platform (2018) Obes Surg, 28, pp. 712-716; Keelan, J., Pavri-Garcia, V., Tomlinson, G., YouTube as a source of information on immunization: A content analysis (2007…	Arslan, B.; Adana City Training and Research Hospital, Turkey; email: arslanbarismed@gmail.com			Elsevier Editora Ltda					1040014				English	Bras. J. Anestesiol.	Article
Purewal S., Ardiles P., Di Ruggiero E., Elhagehassan H., Flores J.V., Mahmood S.	57375081200;37057058300;6506330735;57375294100;57374760600;57551236100;	A cross-sectional study to assess health literacy levels among Canadian post-secondary students during the COVID-19 pandemic	2022	International Journal of Health Promotion and Education							1	10.1080/14635240.2022.2059543	https://www.scopus.com/inward/record.uri?eid=2-s2.0-85129177974&doi=10.1080%2f14635240.2022.2059543&partnerID=40&md5=eaf1df0cfc5c66ce45e0e13f56c413ad	Simon Fraser University, Faculty of Health Sciences, 8888 University Dr, Burnaby, BC, Canada; University of Toronto Dalla Lana School of Public Health, Toronto, ON, Canada; Faculty of Arts and Science, University of Toronto, Toronto, ON, Canada	Purewal, S., Simon Fraser University, Faculty of Health Sciences, 8888 University Dr, Burnaby, BC, Canada; Ardiles, P., Simon Fraser University, Faculty of Health Sciences, 8888 University Dr, Burnaby, BC, Canada; Di Ruggiero, E., University of Toronto Dalla Lana School of Public Health, Toronto, ON, Canada; Elhagehassan, H., Simon Fraser University, Faculty of Health Sciences, 8888 University Dr…	To better understand the online information-seeking behaviors and health literacy levels of Canadian post-secondary students, a cross-sectional online bilingual survey was initiated during the first wave of COVID-19 in Canada. The survey was administered to Canadian post-secondary students from 1 July 2020, to 30 September 2020, through email invitations and social media platforms. The objective …	Canadian students; coronavirus; COVID-19; health literacy; post-secondary students																	Apuke, O.D., Iyendo, T.O., University Studentsâ€™ Usage of the Internet Resources for Research and Learning: Forms of Access and Perceptions of Utility (2018) Heliyon, 4 (12); Aw, J., Seng, J.J., Seah, S.S., Low, L.L., Covid-19 Vaccine hesitancyâ€”A Scoping Review of Literature in High-income Countries (2021) Vaccines, 9 (8), p. 900; Chong, Y.Y., Cheng, H.Y., Chan, H., Chien, W.T., Wong, S., COVI…	Purewal, S.; Simon Fraser University, 8888 University Dr, Canada; email: simranpurewal@outlook.com			Institute of Health Promotion and Education					14635240		IHPEF		English	Int. J. Health Promot. Edu.	Article
Crouse L., Dupuis M.	57918782800;55920814000;	A Dangerous Infodemic: An Examination of the Impact Social Media Misinformation has on COVID-19 Vaccination Status	2022	SIGITE 2022 - Proceedings of the 23rd Annual Conference on Information Technology Education				37	43			10.1145/3537674.3554754	https://www.scopus.com/inward/record.uri?eid=2-s2.0-85139442958&doi=10.1145%2f3537674.3554754&partnerID=40&md5=84b4c2124ebe65ea62fd31da2a0ee05d	University of Washington, Bothell, WA, United States	Crouse, L., University of Washington, Bothell, WA, United States; Dupuis, M., University of Washington, Bothell, WA, United States	The concept of misinformation is not new, but the digital age has created a new environment for the rapid spreading of misinformation. The overabundance of information that is available online has made it challenging for individuals to identify trustworthy and reliable sources. Social media in particular provides a global network connecting users, and the information there is created by the users…	COVID-19; infodemic; information integrity; misinformation; social media; vaccination status	Economic and social effects; Social networking (online); Vaccines; Digital age; Global health; Global networks; Individual behavior; Infodemic; Information integrity; Misinformation; Significant harm; Social media; Vaccination status; COVID-19																(2022) Coronavirus disease (COVID-19) advice for the public: Mythbusters, , https://www.who.int/emergencies/diseases/novel-coronavirus-2019/advice-for-public/myth-busters; Al-Dmour, H., Salman, A., Abuhashesh, M., Al-Dmour, R., Influence of social media platforms on public health protection against the COVID-19 pandemic via the mediating effects of public health awareness and behavioral changes: …			ACM Special Interest Group on Information Technology Education (ACM SIGITE)	Association for Computing Machinery, Inc	23rd ACM Conference on Information Technology Education, SIGITE 2022	21 September 2022 through 24 September 2022		182956		9780000000000			English	SIGITE - Proc. Annu. Conf. Inf. Technol. Educ.	Conference Paper
Gisondi M.A., Barber R., Faust J.S., Raja A., Strehlow M.C., Westafer L.M., Gottlieb M.	7801539579;57438265500;56026472600;15071769800;24315128400;56652234900;56089778500;	A Deadly Infodemic: Social Media and the Power of COVID-19 Misinformation	2022	Journal of Medical Internet Research	24	2	e35552				57	10.2196/35552	https://www.scopus.com/inward/record.uri?eid=2-s2.0-85123451654&doi=10.2196%2f35552&partnerID=40&md5=598415351e36cf17cc7c6256c00e81f3	The Precision Education and Assessment Research Lab, Department of Emergency Medicine, Stanford University, Palo Alto, CA, United States; Stanford University, Stanford, CA, United States; Department of Emergency Medicine, Brigham and Womens Hospital, Harvard University, Boston, MA, United States; Department of Emergency Medicine, Massachusetts General Hospital, Harvard University, Boston, MA, Uni…	Gisondi, M.A., The Precision Education and Assessment Research Lab, Department of Emergency Medicine, Stanford University, Palo Alto, CA, United States; Barber, R., Stanford University, Stanford, CA, United States; Faust, J.S., Department of Emergency Medicine, Brigham and Womens Hospital, Harvard University, Boston, MA, United States; Raja, A., Department of Emergency Medicine, Massachusetts Gen…	COVID-19 is currently the third leading cause of death in the United States, and unvaccinated people continue to die in high numbers. Vaccine hesitancy and vaccine refusal are fueled by COVID-19 misinformation and disinformation on social media platforms. This online COVID-19 infodemic has deadly consequences. In this editorial, the authors examine the roles that social media companies play in th…	COVID-19; Disinformation; Ethics; Infodemic; Infoveillance; Misinformation; Social media; Vaccination; Vaccine; Vaccine hesitancy	coronavirus disease 2019; disinformation; human; implementation scientist; infodemic; medical information; misinformation; Review; social media; social network; interpersonal communication; United States; Communication; COVID-19; Humans; Infodemic; SARS-CoV-2; Social Media; United States																COVID-19 Dashboard by the Center for Systems Science and Engineering (CSSE) at Johns Hopkins University (JHU), , https://coronavirus.jhu.edu/map.html, Johns Hopkins Coronavirus Resource Center. [accessed 2021-12-07]; Average number of daily deaths in the United States among the leading causes of death from March 2020 to November 2021 https://www.statista.com/statistics/1254560/leading-causes-of-d…	Gisondi, M.A.; The Precision Education and Assessment Research Lab, 900 Welch Road - Suite 350, United States; email: mgisondi@stanford.edu			JMIR Publications Inc.					14388871			35007204	English	J. Med. Internet Res.	Review
Tashtoush Y., Alrababah B., Darwish O., Maabreh M., Alsaedi N.	16311285100;57699345000;57200934194;55191330400;56879057800;	A Deep Learning Framework for Detection of COVID-19 Fake News on Social Media Platforms	2022	Data	7	5	65				10	10.3390/data7050065	https://www.scopus.com/inward/record.uri?eid=2-s2.0-85130354841&doi=10.3390%2fdata7050065&partnerID=40&md5=eb8d107e34e0e9495d0cdc29ef1e14de	Computer Science Department, Jordan University of Science and Technology, P.O. Box 3030, Irbid, 22110, Jordan; Information Security and Applied Computing Department, Eastern Michigan University, Ypsilanti, MI 48197, United States; Department of Information Technology, Faculty of Prince Al-Hussein Bin Abdallah II For Information Technology, The Hashemite University, P.O. Box 330127, Zarqa, 13133, …	Tashtoush, Y., Computer Science Department, Jordan University of Science and Technology, P.O. Box 3030, Irbid, 22110, Jordan; Alrababah, B., Computer Science Department, Jordan University of Science and Technology, P.O. Box 3030, Irbid, 22110, Jordan; Darwish, O., Information Security and Applied Computing Department, Eastern Michigan University, Ypsilanti, MI 48197, United States; Maabreh, M., D…	The fast growth of technology in online communication and social media platforms alleviated numerous difficulties during the COVID-19 epidemic. However, it was utilized to propagate falsehoods and misleading information about the disease and the vaccination. In this study, we investigate the ability of deep neural networks, namely, Long Short-Term Memory (LSTM), Bi-directional LSTM, Convolutional…	coronavirus; COVID-19; deep learning; fake news detection; neural networks; text classification; text mining	Classification (of information); Convolutional neural networks; Long short-term memory; Social networking (online); Text processing; Vaccines; Convolutional neural network; Coronaviruses; Deep learning; Fake news detection; Learning frameworks; Neural-networks; Social media platforms; Text classification; Text-mining; United Nations; Coronavirus; COVID-19																Al-Ahmad, B., Al-Zoubi, A.M., Abu Khurma, R., Aljarah, I., An Evolutionary Fake News Detection Method for COVID-19 Pandemic Information (2021) Symmetry, 13, p. 1091. , [CrossRef]; https://en.wikipedia.org/wiki/COVID-19_pandemic, (accessed on 20 December 2021); Coronavirus: Hundreds Dead in Iran from Drinking Methanol Amid Fake Reports It Cures Disease, , https://www.independent.co.uk/news/world/m…	Tashtoush, Y.; Computer Science Department, P.O. Box 3030, Jordan; email: yahya-t@just.edu.jo Darwish, O.; Information Security and Applied Computing Department, United States; email: odarwish@emich.edu			MDPI					23065729				English	Data	Article
Dutta R., Das Adhikary D.R., Majumder M.	57196257732;57188973506;54788156300;	A Deep Learning Model for Classification of COVID-19 Related Fake News	2022	Lecture Notes in Electrical Engineering	860			449	456			10.1007/978-981-16-9488-2_42	https://www.scopus.com/inward/record.uri?eid=2-s2.0-85132927634&doi=10.1007%2f978-981-16-9488-2_42&partnerID=40&md5=0f5a6ed398394e0192f18944aaa3aea6	Department of Computer Science & Application, Hijli College, Kharagpur, India; Department of Computer Science & Engineering, Siksha â€˜Oâ€™ Anusandhan Deemed to be University, Bhubaneswar, India; Department of Computer Science & Application, University of North Bengal, Siliguri, India	Dutta, R., Department of Computer Science & Application, Hijli College, Kharagpur, India; Das Adhikary, D.R., Department of Computer Science & Engineering, Siksha â€˜Oâ€™ Anusandhan Deemed to be University, Bhubaneswar, India; Majumder, M., Department of Computer Science & Application, University of North Bengal, Siliguri, India	The health crisis caused by COVID-19 throws the whole world into the biggest emergency of the century. Moreover, the pandemic has become awful because of the spread of inadequate and fake news or information among common people. Fake news, gossip and misleading information are on the rise due to the popularity of web-based information sources among people, such as social media, news feeds, online…	CNN; COVID-19; Fake news; LSTM; Word2vec	Classification (of information); Computer aided instruction; E-learning; Fake detection; Learning algorithms; Learning systems; Long short-term memory; Natural language processing systems; Pattern recognition; Classification models; Fake news; Health crisis; Learning models; LSTM; Misleading informations; News information; Social media; Web-based information sources; Word2vec; COVID-19																Wu, S., Yang, S., Chen, R., Chen, H., Xu, Y., Lin, B., Dynamic immune response profiles and recovery of a COVID-19 patient with coinfection of Aspergillus fumigatus and other baseline diseases: A case report (2020) OMICS: J Integr Biol, 24 (10), pp. 615-618; Gottfried J, Shearer E (2016) News use across social media platforms 2016; Sadr MM (2021) The use of LSTM neural network to detect fake news…	Das Adhikary, D.R.; Department of Computer Science & Engineering, India; email: dibyadasadhikary@soa.ac.in	Mallick P.K.Bhoi A.K.Bhoi A.K.Gonzalez-Briones A.Pattnaik P.K.		Springer Science and Business Media Deutschland GmbH	2nd International Conference on Electronic Systems and Intelligent Computing, ESIC 2021	5 November 2021 through 6 November 2021		278829	18761100	9790000000000			English	Lect. Notes Electr. Eng.	Conference Paper
Chen T.Y.-T., Piltch-Loeb R., Harriman N.W., Testa M., Savoia E.	58030026200;55826133300;57204638629;7101992738;16508016900;	A Descriptive Analysis of the Relationship between Social Media Use and Vaccine Hesitancy among a Sample of Unvaccinated Adults in Canada	2022	Vaccines	10	12	2096					10.3390/vaccines10122096	https://www.scopus.com/inward/record.uri?eid=2-s2.0-85144676289&doi=10.3390%2fvaccines10122096&partnerID=40&md5=8a4edda6d07524f6c26f8d95996df46b	Emergency Preparedness Research, Evaluation Practice Program, Harvard T.H. Chan School of Public Health, 677 Huntington Avenue, Boston, MA 02115, United States; Department of Medical Research Education, Kaohsiung Veterans General Hospital, Kaohsiung City, 813414, Taiwan; Department of Biostatistics, Harvard T.H. Chan School of Public Health, 677 Huntington Avenue, Boston, MA 02115, United States	Chen, T.Y.-T., Emergency Preparedness Research, Evaluation Practice Program, Harvard T.H. Chan School of Public Health, 677 Huntington Avenue, Boston, MA 02115, United States, Department of Medical Research Education, Kaohsiung Veterans General Hospital, Kaohsiung City, 813414, Taiwan; Piltch-Loeb, R., Emergency Preparedness Research, Evaluation Practice Program, Harvard T.H. Chan School of Publi…	Both traditional and social media information sources have disseminated information on the COVID-19 pandemic. The content shared may influence public opinion on different mitigation strategies, including vaccination. Misinformation can alter risk perception and increase vaccine hesitancy. This study aimed to explore the impact of using social media as the primary information source about the COVI…	Canada; COVID-19 vaccine; information channel; social media; vaccine hesitancy	adult; Article; Canada; coronavirus disease 2019; cross-sectional study; data quality; data quality assessment; data validity; education; female; health survey; human; immunization; major clinical study; male; occupation; questionnaire; social media; vaccination; vaccine hesitancy						This research was possible thanks to the award #100683EPID from the UK Cabinet Office for the project entitled â€œIRIS Research Coalition.â€										Van Riel, D., de Wit, E., Next-Generation Vaccine Platforms for COVID-19 (2020) Nat. Mater, 19, pp. 810-812. , https://www.nature.com/articles/s41563-020-0746-0, Available online; Mathieu, E., Ritchie, H., RodÃ©s-Guirao, L., Appel, C., Giattino, C., Hasell, J., Macdonald, B., Ortiz-Ospina, E., (2020)â€”â€œCoronavirus Pandemic (COVID-19)â€. Published online at OurWorldInData.org. [Online Resource…	Chen, T.Y.-T.; Emergency Preparedness Research, 677 Huntington Avenue, United States; email: yentingchen@hsph.harvard.edu			MDPI					2076393X				English	Vaccines	Article
Khan A.N.	57202604334;	A diary study of psychological effects of misinformation and COVID-19 Threat on work engagement of working from home employees	2021	Technological Forecasting and Social Change	171		120968				49	10.1016/j.techfore.2021.120968	https://www.scopus.com/inward/record.uri?eid=2-s2.0-85108645282&doi=10.1016%2fj.techfore.2021.120968&partnerID=40&md5=ef1e7324ae99ee2fac0e7d826d7698ff	School of Economics and Management Hubei Engineering University, Xiaogan, 432100, China	Khan, A.N., School of Economics and Management Hubei Engineering University, Xiaogan, 432100, China	Since the COVID -19 pandemic, the open literature presents plenty of discussions on how individuals have adopted being forced to work from home (WFH). Nevertheless, there hasn't been much information on how individuals perceive WFM is affecting their daily work routine in the pandemic. By applying the stressors-strain-outcome (SSO) framework, the current study develops and tests a model that expl…	Anxiety; Perceived COVID-19 threat; Resilience; Social media fatigue; Social media misinformation; SSO Model; Work engagement; Work from home	Personnel; Anxiety; Diary study; Perceived COVID-19 threat; Resilience; Social media; Social medium fatigue; Social medium misinformation; Stressor-strain-outcome model; Work engagements; Work from home; Social networking (online); coping strategy; COVID-19; employment; mental health; psychology; social media																Abdel-Basset, M., Chang, V., Nabeeh, N.A., An intelligent framework using disruptive technologies for COVID-19 analysis (2021) Technological Forecasting and Social Change, 163; Apuke, O.D., Omar, B., (2020), User motivation in fake news sharing during the COVID-19 pandemic: an application of the uses and gratification theory. Online Information Review, ahead-of-print(ahead-of-print); Ayyagari, R.…				Elsevier Inc.					401625				English	Technol. Forecast. Soc. Change	Article
Ho K.H.M., Smith G.D.	55222546700;8727222100;	A discursive paper on the importance of health literacy among foreign domestic workers during outbreaks of communicable diseases	2020	Journal of Clinical Nursing	29	23-24		4827	4833		10	10.1111/jocn.15495	https://www.scopus.com/inward/record.uri?eid=2-s2.0-85091851474&doi=10.1111%2fjocn.15495&partnerID=40&md5=e195444f4c24d77027928c140eeec0e4	School of Nursing, Tung Wah College, Hong Kong; Caritas Institute of Higher Education, Hong Kong	Ho, K.H.M., School of Nursing, Tung Wah College, Hong Kong; Smith, G.D., Caritas Institute of Higher Education, Hong Kong	Aim: Using an integrated model of health literacy, we discuss the importance of health literacy among foreign domestic workers in the provision of informal caregiving during outbreaks of communicable diseases. COVID-19 pandemic is used as an example. Background: Adequate health literacy in the population is known to be important for the prevention of communicable diseases. Foreign domestic worker…	communicable diseases; community nursing; COVID-19; foreign domestic workers; Health literacy; informal caregivers; public health nursing	caregiver; communicable disease; epidemic; epidemiology; health literacy; health status; Hong Kong; human; interpersonal communication; language; social support; Caregivers; Communicable Diseases; Communication; COVID-19; Disease Outbreaks; Health Literacy; Health Status; Hong Kong; Humans; Language; SARS-CoV-2; Social Support																Anderson, B., (2000) Doing the dirty work? The global politics of domestic labour, , Zed Books; Armstrong, P., Armstrong, H., Scott-Dixon, K., (2008) Critical to care: The invisible women in health services, , University of Toronto Press; Ayalon, L., Shiovitz-Ezra, S., Palgi, Y., No place like home? Potential pathways to loneliness in older adults under the care of a live-in foreign home care wor…	Ho, K.H.M.; School of Nursing, Hong Kong; email: kenho@twc.edu.hk			Blackwell Publishing Ltd					9621067		JCCNE	32956550	English	J. Clin. Nurs.	Article
Qasim R., Bangyal W.H., Alqarni M.A., Ali Almazroi A.	57370937800;36449048100;56728454300;50860912200;	A Fine-Tuned BERT-Based Transfer Learning Approach for Text Classification	2022	Journal of Healthcare Engineering	2022		3498123				18	10.1155/2022/3498123	https://www.scopus.com/inward/record.uri?eid=2-s2.0-85123044999&doi=10.1155%2f2022%2f3498123&partnerID=40&md5=0e2c27fdbd014f440e93cbe51de01cdc	Dept. of Computer Science, University of Gujrat, Pakistan; University of Jeddah, College of Computer Science and Engineering, Department of Software Engineering, Jeddah, Saudi Arabia; University of Jeddah, College of Computing and Information Technology at Khulais, Department of Information Technology, Jeddah, Saudi Arabia	Qasim, R., Dept. of Computer Science, University of Gujrat, Pakistan; Bangyal, W.H., Dept. of Computer Science, University of Gujrat, Pakistan; Alqarni, M.A., University of Jeddah, College of Computer Science and Engineering, Department of Software Engineering, Jeddah, Saudi Arabia; Ali Almazroi, A., University of Jeddah, College of Computing and Information Technology at Khulais, Department of I…	Text Classification problem has been thoroughly studied in information retrieval problems and data mining tasks. It is beneficial in multiple tasks including medical diagnose health and care department, targeted marketing, entertainment industry, and group filtering processes. A recent innovation in both data mining and natural language processing gained the attention of researchers from all over…		Automation; Classification (of information); Coronavirus; Data mining; Learning systems; Social networking (online); Text processing; Data mining tasks; Entertainment industry; Filtering process; Information retrieval problems; Learning approach; Multiple tasks; Social media; Targeted marketing; Text classification; Transfer learning; Natural language processing systems; albert base-v2 classifica…																Zeng, Z., Shi, H., Wu, Y., Hong, Z., Survey of natural language processing techniques in Bioinformatics (2015) Computational and Mathematical Methods in Medicine, 2015, p. 10. , 674296 2-s2.0-84945338275; Jefferson, C., Liu, H., Cocea, M., Fuzzy Approach for Sentiment Analysis, , Proceedings of the 2017 IEEE International Conference on Fuzzy Systems (FUZZ-IEEE) July 2017 Naples, Italy 2-s2.0-8503…	Bangyal, W.H.; Dept. of Computer Science, Pakistan; email: waqas.haider@uog.edu.pk			Hindawi Limited					20402295			35013691	English	J. Healthc. Eng.	Article
Meppelink C.S., Bos L., Boukes M., MÃ¶ller J.	37124428000;36135531800;53866206500;35299740600;	A Health Crisis in the Age of Misinformation: How Social Media and Mass Media Influenced Misperceptions about COVID-19 and Compliance Behavior	2022	Journal of Health Communication	27	10		764	775		1	10.1080/10810730.2022.2153288	https://www.scopus.com/inward/record.uri?eid=2-s2.0-85145476859&doi=10.1080%2f10810730.2022.2153288&partnerID=40&md5=711a1bb0c8e2fe5dc81e8194996e2ac3	Amsterdam School of Communication Research, University of Amsterdam, Amsterdam, Netherlands	Meppelink, C.S., Amsterdam School of Communication Research, University of Amsterdam, Amsterdam, Netherlands; Bos, L., Amsterdam School of Communication Research, University of Amsterdam, Amsterdam, Netherlands; Boukes, M., Amsterdam School of Communication Research, University of Amsterdam, Amsterdam, Netherlands; MÃ¶ller, J., Amsterdam School of Communication Research, University of Amsterdam, …	The media are important information disseminators in society. Particularly in uncertain times, such as the COVID-19 pandemic, citizens are very â€œmedia dependent.â€ The way in which people are informed about the coronavirus heavily depends on the type of media they use. Especially on social media, the share of misinformation is considerable, which might impact the way in which people comply wit…		human; interpersonal communication; mass medium; pandemic; social media; Communication; COVID-19; Humans; Mass Media; Pandemics; SARS-CoV-2; Social Media					Amsterdam School of Communication Research, University of Amsterdam,Â ASCoR;Â Ministerie van Binnenlandse Zaken en Koninkrijksrelaties,Â BZK	The authors want to thank the reviewers for their valuable feedback. This study was funded by the Amsterdam School of Communication Research, the Digital Communication Methods Lab and the Dutch Ministry of the Interior and Kingdom Relations.										Allington, D., Duffy, B., Wessely, S., Dhavan, N., Rubin, J., Health-protective behaviour, social media usage and conspiracy belief during the COVID-19 public health emergency (2020) Psychological Medicine, pp. 1-7; Antonides, G., van Leeuwen, E., Covid-19 crisis in the Netherlands: â€œOnly together we can control Corona.â€ (2021) Mind & Society, 20 (2), pp. 201-207; Bakker, B.N., van der Wal, A…	Meppelink, C.S.; Amsterdam School of Communication Research, Nieuwe Achtergracht 166, P.O. Box 15793, Netherlands; email: c.s.meppelink@uva.nl			Routledge					10810730			36576116	English	J. Health Commun.	Article
Das S.D., Basak A., Dutta S.	57212450050;57198056228;57194562842;	A heuristic-driven uncertainty based ensemble framework for fake news detection in tweets and news articles	2022	Neurocomputing	491			607	620		9	10.1016/j.neucom.2021.12.037	https://www.scopus.com/inward/record.uri?eid=2-s2.0-85121908340&doi=10.1016%2fj.neucom.2021.12.037&partnerID=40&md5=4a474b9880734f114d2ce8a060dc291c	Razorthink Inc, United States; IIT Madras, India	Das, S.D., Razorthink Inc, United States; Basak, A., Razorthink Inc, United States; Dutta, S., IIT Madras, India	The significance of social media has increased manifold in the past few decades as it helps people from even the most remote corners of the world to stay connected. With the advent of technology, digital media has become more relevant and widely used than ever before and along with this, there has been a resurgence in the circulation of fake news and tweets that demand immediate attention. In thi…	Bayesian approximation; COVID-19; Dropout; Ensemble; Fake news; Heuristic; Language model; Uncertainty	Digital storage; Fake detection; Heuristic algorithms; Uncertainty analysis; Bayesian; Bayesian approximation; Dropout; Ensemble; Fake news; Heuristic; Language model; News articles; Statistical features; Uncertainty; COVID-19; algorithm; Article; artificial neural network; computer heuristics; convolutional neural network; deep neural network; disinformation; k nearest neighbor; learning algorit…																Tucker, J.A., Guess, A., BarberÃ¡, P., Vaccari, C., Siegel, A., Sanovich, S., Stukal, D., Nyhan, B., Social media, political polarization, and political disinformation: A review of the scientific literature, Political polarization, and political disinformation: a review of the scientific literature (March 19, 2018); Calvillo, D.P., Ross, B.J., Garcia, R.J., Smelter, T.J., Rutchick, A.M., Politica…	Das, S.D.; Razorthink IncUnited States			Elsevier B.V.					9252312		NRCGE		English	Neurocomputing	Article
Abd Elaziz M., Dahou A., Orabi D.A., Alshathri S., Soliman E.M., Ewees A.A.	57195591068;57189346624;58076940000;57190885945;58076940100;57191887074;	A Hybrid Multitask Learning Framework with a Fire Hawk Optimizer for Arabic Fake News Detection	2023	Mathematics	11	2	258				2	10.3390/math11020258	https://www.scopus.com/inward/record.uri?eid=2-s2.0-85146746645&doi=10.3390%2fmath11020258&partnerID=40&md5=f8c49c05d8359c05aafc1eda1a9c4d3c	Department of Mathematics, Faculty of Science, Zagazig University, Zagazig, 44519, Egypt; Faculty of Computer Science and Engineering, Galala University, Suez, 435611, Egypt; Artificial Intelligence Research Center (AIRC), Ajman University, Ajman, 346, United Arab Emirates; Department of Electrical and Computer Engineering, Lebanese American University, Byblos, 13-5053, Lebanon; Mathematics and C…	Abd Elaziz, M., Department of Mathematics, Faculty of Science, Zagazig University, Zagazig, 44519, Egypt, Faculty of Computer Science and Engineering, Galala University, Suez, 435611, Egypt, Artificial Intelligence Research Center (AIRC), Ajman University, Ajman, 346, United Arab Emirates, Department of Electrical and Computer Engineering, Lebanese American University, Byblos, 13-5053, Lebanon; D…	The exponential spread of news and posts related to the COVID-19 pandemic on social media platforms led to the emergence of the disinformation phenomenon. The phenomenon of spreading fake information and news creates significant concern for the public health and safety of the population. In this paper, we propose a disinformation detection framework based on multi-task learning (MTL) and meta-heu…	fake information; feature selection; Fire Hawk Optimizer (FHO); multi-task learning (MTL); social media platforms						PNURSP2023R197;Â Princess Nourah Bint Abdulrahman University,Â PNU	Princess Nourah bint Abdulrahman University Researchers Supporting Project (PNURSP2023R197), Princess Nourah bint Abdulrahman University, Riyadh, Saudi Arabia.										Arisanty, M., Wiradharma, G., Fiani, I., Optimizing Social Media Platforms as Information Disemination Media (2020) J. ASPIKOM, 5, pp. 266-279; GonzÃ¡lez-Padilla, D.A., Tortolero-Blanco, L., Social media influence in the COVID-19 Pandemic (2020) Int. Braz J. Urol, 46, pp. 120-124. , 32550706; Walker, M., Matsa, K.E., News Consumption across Social Media in 2021, , https://www.pewresearch.org/jour…	Abd Elaziz, M.; Department of Mathematics, Egypt; email: abd_el_aziz_m@yahoo.com Alshathri, S.; Department of Information Technology, P.O. Box 84428, Saudi Arabia; email: sealshathry@pnu.edu.sa			MDPI					22277390				English	Mathematics	Article
Shang L., Zhang Y., Yue Z., Choi Y., Zeng H., Wang D.	57207571159;57191071243;57220784544;58174962400;57468208700;55574213902;	A Knowledge-driven Domain Adaptive Approach to Early Misinformation Detection in an Emergent Health Domain on Social Media	2022	Proceedings of the 2022 IEEE/ACM International Conference on Advances in Social Networks Analysis and Mining, ASONAM 2022				34	41			10.1109/ASONAM55673.2022.10068587	https://www.scopus.com/inward/record.uri?eid=2-s2.0-85152039879&doi=10.1109%2fASONAM55673.2022.10068587&partnerID=40&md5=79e0c4faf14258908fc56557dfbf0bac	School of Information Sciences, University of Illinois at Urbana-Champaign, Champaign, IL, United States	Shang, L., School of Information Sciences, University of Illinois at Urbana-Champaign, Champaign, IL, United States; Zhang, Y., School of Information Sciences, University of Illinois at Urbana-Champaign, Champaign, IL, United States; Yue, Z., School of Information Sciences, University of Illinois at Urbana-Champaign, Champaign, IL, United States; Choi, Y., School of Information Sciences, Universi…	This paper focuses on an important problem of early misinformation detection in an emergent health domain on social media. Current misinformation detection solutions often suffer from the lack of resources (e.g., labeled datasets, sufficient medical knowledge) in the emerging health domain to accurately identify online misinformation at an early stage. To address such a limitation, we develop a k…		COVID-19; Knowledge management; 'current; Adaptive approach; Critical challenges; Ground truth; Invariant features; Labeled dataset; Learn+; Medical knowledge; Social media; Target domain; Social networking (online)					National Science Foundation,Â NSF: CHE-2105005,Â CNS-1831669,Â CNS-1845639,Â IIS-2008228,Â IIS-2202481	ACKNOWLEDGEMENT This research is supported in part by the National Science Foundation under Grant No. IIS-2202481, CHE-2105005, IIS-2008228, CNS-1845639, CNS-1831669. The views and conclusions contained in this document are those of the authors and should not be interpreted as representing the official policies, either expressed or implied, of the U.S. Government. The U.S. Government is authorize…										Suarez-Lledo, V., Alvarez-Galvez, J., Prevalence of health misinformation on social media: systematic review (2021) Journal of medical Internet research, 23 (1), p. e17187; Zhou, X., Zafarani, R., A survey of fake news: Fundamental theories, detection methods, and opportunities (2020) ACM Computing Surveys (CSUR), 53 (5), pp. 1-40; Leonard, M.B., Pursley, D.M., Robinson, L.A., Abman, S.H., Davis,…		An J.Charalampos C.Magdy W.		Institute of Electrical and Electronics Engineers Inc.	14th IEEE/ACM International Conference on Advances in Social Networks Analysis and Mining, ASONAM 2022	10 November 2022 through 13 November 2022		187484		9780000000000			English	Proc. IEEE/ACM Int. Conf. Adv. Soc. Networks Anal. Min., ASONAM	Conference Paper
GonzÃ¡lez-Uribe C., YaÃ±ez N., Onshuus NiÃ±o A., Velasco N., Cordovez J.M., Santos-Vega M., NiÃ±o-Machado N., Burbano A., Forbes A., Amaya Guio C.A., Turner S., Higuera-Mendieta D., MartÃ­nez-Cabezas S.	56222333800;58189238600;58188539900;24802636400;16174618800;56080831100;57860237600;35228716000;36614981400;57226317064;23478504000;56582353700;58146583300;	A mixed-methods study on the design of Artificial Intelligence and data science-based strategies to inform public health responses to COVID-19 in different local health ecosystems: A study protocol for COLEV	2022	F1000Research	11		691				1	10.12688/f1000research.110958.1	https://www.scopus.com/inward/record.uri?eid=2-s2.0-85152889171&doi=10.12688%2ff1000research.110958.1&partnerID=40&md5=7aa641b85dc72fc7130d5f1babb7e584	School of Medicine, Universidad de los Andes, BogotÃ¡, 111711, Colombia; Department of Mathematics, Universidad de Los Andes, BogotÃ¡, 111711, Colombia; Management School, Universidad de los Andes, BogotÃ¡, 111711, Colombia; Department of Biomedical Engineering, Computational & Mathematical Biology, Universidad de los Andes, BogotÃ¡, 111711, Colombia; Department of Architecture and Design, Univer…	GonzÃ¡lez-Uribe, C., School of Medicine, Universidad de los Andes, BogotÃ¡, 111711, Colombia; YaÃ±ez, N., School of Medicine, Universidad de los Andes, BogotÃ¡, 111711, Colombia; Onshuus NiÃ±o, A., Department of Mathematics, Universidad de Los Andes, BogotÃ¡, 111711, Colombia; Velasco, N., Management School, Universidad de los Andes, BogotÃ¡, 111711, Colombia; Cordovez, J.M., Department of Biomed…	Background: Artificial Intelligence (AI) and data science research are promising tools to better inform public policy and public health responses, promoting automation and affordability. During the COVID-19 pandemic, AI has been an aid to forecast outbreak spread globally. The overall aim of the study is to contribute to the ongoing public health, socioeconomic, and communication challenges cause…	artificial intelligence; COVID-19; data science; decision-making	age; Article; artificial intelligence; automation; Colombia; coronavirus disease 2019; decision making; disease exacerbation; epidemic; ethnography; evidence based medicine; gender inequality; health care cost; human; illness trajectory; information dissemination; interpersonal communication; mass medium; mathematical model; medical ethics; pandemic; public health; risk assessment; semi structure…					Styrelsen fÃ¶r Internationellt Utvecklingssamarbete,Â Sida: 109582;Â International Development Research Centre,Â IDRC	This work is supported by a mixed-methods study on the design of AI and data science-based strategies to inform public health responses to COVID-19 in different local health ecosystems within Colombia (COLEV) project funded by the International Development Research Centre (IDRC) and the Swedish International Development Cooperation Agency (Sida) [grant no. 109582].										Thanh Le, T., Andreadakis, Z., Kumar, A., The COVID-19 vaccine development landscape (2020) Nat. Rev. Drug Discov, 19 (5), pp. 305-306; Maher, B., Van Noorden, R., How the COVID pandemic is changing global science collaborations (2021) Nature, 594 (7863), pp. 316-319. , 34135528, :; Else, H., How a torrent of COVID science changed research publishing - in seven charts (2020) Nature, 588 (7839), p…	GonzÃ¡lez-Uribe, C.; School of Medicine, Colombia; email: cgonzalez@uniandes.edu.co			F1000 Research Ltd					20461402				English	F1000 Res.	Article
Silesky M.D., Panchal D., Fields M., PeÃ±a A.S., Diez M., Magdaleno A., Frausto-Rodriguez P., Bonnevie E.	57969564900;57969333600;57970734000;57970039100;57969095000;57970269000;57969333700;6507902214;	A Multifaceted Campaign to Combat COVID-19 Misinformation in the Hispanic Community	2023	Journal of Community Health	48	2		286	294		1	10.1007/s10900-022-01170-9	https://www.scopus.com/inward/record.uri?eid=2-s2.0-85142195903&doi=10.1007%2fs10900-022-01170-9&partnerID=40&md5=6ea239789463ea7cde03340db1155a79	Public Good Projects, 2308 Mt Vernon Ave, Suite 758, Alexandria, VA 22301, United States; CDC Foundation, Atlanta, GA, United States; Hispanic Communications Network, Washington, DC, United States; World Voices Media, Santa Monica, CA, United States	Silesky, M.D., Public Good Projects, 2308 Mt Vernon Ave, Suite 758, Alexandria, VA 22301, United States; Panchal, D., Public Good Projects, 2308 Mt Vernon Ave, Suite 758, Alexandria, VA 22301, United States; Fields, M., CDC Foundation, Atlanta, GA, United States; PeÃ±a, A.S., Hispanic Communications Network, Washington, DC, United States; Diez, M., Hispanic Communications Network, Washington, DC,…	At the height of the COVID-19 pandemic, the Public Good Projects, Hispanic Communications Network and World Voices Media joined forces to launch a nationwide, multifaceted campaignÂ which aimed to increase vaccine confidence and decrease misinformation on social media within Hispanic communities. We created a Spanish vaccine misinformation tracking system to detect and assess misinformation circu…	COVID-19; Hispanic; Misinformation; Public health campaign; Social media	human; interpersonal communication; mass medium; pandemic; social media; Communication; COVID-19; Hispanic or Latino; Humans; Mass Media; Pandemics; Social Media					U.S. Department of Health and Human Services,Â HHS;Â Centers for Disease Control and Prevention,Â CDC;Â Centers for Disease Control and Prevention Foundation,Â CDCF	The project was funded by the CDC Foundation under a financial assistance award supported by the Centers for Disease Control and Prevention of the U.S. Department of Health and Human Services (HHS) totaling $25,660,048 with 100 percent funded by CDC/HHS.										Hill, L., Artiga, S., Covid-19 cases and deaths by Race/ethnicity: Current data and changes over time (2022) KFF., , https://www.kff.org/coronavirus-covid-19/issue-brief/covid-19-cases-and-deaths-by-race-ethnicity-current-data-and-changes-over-time, February 22), Retrieved May 12, 2022, from; Black, Hispanic Americans are Overrepresented in Essential Jobs (2021) School of Public Health., , https:…	Silesky, M.D.; Public Good Projects, 2308 Mt Vernon Ave, Suite 758, United States; email: melissa.silesky@publicgoodprojects.org			Springer					945145		JCMHB	36399238	English	J. Community Health	Article
Chen S., Zhou L., Song Y., Xu Q., Wang P., Wang K., Ge Y., Janies D.	55369095700;55710597100;55082946100;57193196106;57226066576;57211206622;7201735887;6602796463;	A novel machine learning framework for comparison of viral COVID-19-related sina weibo and twitter posts: Workflow development and content analysis	2021	Journal of Medical Internet Research	23	1	e24889				10	10.2196/24889	https://www.scopus.com/inward/record.uri?eid=2-s2.0-85099375156&doi=10.2196%2f24889&partnerID=40&md5=2ce91758d4cc5d6079b2b2dc2811737e	Department of Public Health Sciences, University of North Carolina at Charlotte, Charlotte, NC, United States; School of Data Science, University of North Carolina at Charlotte, Charlotte, NC, United States; School of Business, University of North Carolina at Charlotte, Charlotte, NC, United States; Department of Journalism, Hong Kong Baptist University, Hong Kong, Hong Kong; School of Communicat…	Chen, S., Department of Public Health Sciences, University of North Carolina at Charlotte, Charlotte, NC, United States, School of Data Science, University of North Carolina at Charlotte, Charlotte, NC, United States; Zhou, L., School of Business, University of North Carolina at Charlotte, Charlotte, NC, United States; Song, Y., Department of Journalism, Hong Kong Baptist University, Hong Kong, H…	Background: Social media plays a critical role in health communications, especially during global health emergencies such as the current COVID-19 pandemic. However, there is a lack of a universal analytical framework to extract, quantify, and compare content features in public discourse of emerging health issues on different social media platforms across a broad sociocultural spectrum. Objective:…	Communication; Content analysis; Content feature extraction; COVID-19; Cross-cultural comparison; Framework; Infodemiology; Infoveillance; Machine learning; Sina Weibo; Social media; Twitter; Workflow	Article; comparative study; coronavirus disease 2019; dimensionality reduction; feature extraction; global health; human; k means clustering; medical information; misinformation; pandemic; prevalence; social media; unsupervised machine learning; workflow; cluster analysis; epidemiology; health care policy; machine learning; medical information; politics; social media; virology; workflow; Cluster …					University of North Carolina at Charlotte;Â Hong Kong Baptist University,Â HKBU: SDF17-1013-P01	SC is supported by the Models of Infectious Disease Agent Study (MIDAS) COVID-19 urgent supplementary grant (MIDASUP2020-5). YS is supported by the Interdisciplinary Research Clusters Matching Scheme (IRCMS/19-20/D04) and the AI and Media Research Lab at Hong Kong Baptist University (SDF17-1013-P01). The authors are grateful for the help from Ms Mengyu Li and Mr Minghao Wang from Hong Kong Baptis…	SC is supported by the Models of Infectious Disease Agent Study (MIDAS) COVID-19 urgent supplementary grant (MIDASUP2020-5). YS is supported by the Interdisciplinary Research Clusters Matching Scheme (IRCMS/19-20/D04) and the AI and Media Research Lab at Hong Kong Baptist University (SDF17-1013-P01). The authors are grateful for the help from Ms Mengyu Li and Mr Minghao Wang from Hong Kong Baptis…									Capurro, D, Cole, K, EchavarrÃ­a, MI, Joe, J, Neogi, T, Turner, AM., The use of social networking sites for public health practice and research: a systematic review (2014) J Med Internet Res, 16 (3), p. e79. , Mar 14; [FREE Full _text] [doi] [Medline: 24642014]; Moorhead, SA, Hazlett, DE, Harrison, L, Carroll, JK, Irwin, A, Hoving, C., A new dimension of health care: systematic review of the uses…	Chen, S.; Department of Public Health Sciences, 9021 University City Blvd, United States; email: schen56@uncc.edu			JMIR Publications Inc.					14388871			33326408	English	J. Med. Internet Res.	Article
Li X., Lu P., Hu L., Wang X.G., Lu L.	57555055700;57217990579;57216746131;57192623395;54403388300;	A novel self-learning semi-supervised deep learning network to detect fake news on social media	2022	Multimedia Tools and Applications	81	14		19341	19349		12	10.1007/s11042-021-11065-x	https://www.scopus.com/inward/record.uri?eid=2-s2.0-85107413322&doi=10.1007%2fs11042-021-11065-x&partnerID=40&md5=64931278834dd21b34c38c9f5dff3c09	School of Information Management, Wuhan University, Wuhan, China	Li, X., School of Information Management, Wuhan University, Wuhan, China; Lu, P., School of Information Management, Wuhan University, Wuhan, China; Hu, L., School of Information Management, Wuhan University, Wuhan, China; Wang, X.G., School of Information Management, Wuhan University, Wuhan, China; Lu, L., School of Information Management, Wuhan University, Wuhan, China	Social media has become a popular means for people to consume and share news. However, it also enables the extensive spread of fake news, that is, news that deliberately provides false information, which has a significant negative impact on society. Especially recently, the false information about the new coronavirus disease 2019 (COVID-19) has spread like a virus around the world. The state of t…	Confidence values; Fake news; Semi-supervised deep learning network; Social media	Learning systems; Multilayer neural networks; Network layers; Semi-supervised learning; Social networking (online); Viruses; Coronaviruses; Effective algorithms; Learning methods; Learning network; Machine learning methods; Self-learning; Semi-supervised; Social media; Deep learning					413100032;Â Key Technology Research and Development Program of Shandong: 2019YFC010167;Â National Natural Science Foundation of China,Â NNSFC, NNSF, NSF, NSFC: 61772375,Â 61936013,Â 71921002;Â Natural Science Foundation of Hubei Province: 2019CFA025;Â National Key Research and Development Program of China,Â NKRDPC: 2019YFC0120003;Â National Office for Philosophy and Social Sciences,Â NPOPSS: 18ZD…	This research was funded by National Natural Science Foundation of China (61772375, 61936013, 71921002), The National Social Science Fund of China (18ZDA325), National Key R&D Program of China (2019YFC0120003), Natural Science Foundation of Hubei Province of China (2019CFA025); and Independent Research Project of School of Information Management Wuhan University (413100032).										Ahmed, H., Traore, I., Saad, S., Detection of online fake news using N-gram analysis and machine learning techniques (2017) Lect Notes Comput Sci, 10618, pp. 127-138; Boididou, C., Middleton, S.E., Jin, Z., Papadopoulos, S., Dang-Nguyen, D.T., Boato, G., Kompatsiaris, Y., Verifying information with multimedia content on twitter (2018) Multimed Tools Appl, 77, pp. 15545-15571; Granik, M., Mesyura,…	Lu, L.; School of Information Management, China; email: lulong@whu.edu.cn			Springer					13807501		MTAPF		English	Multimedia Tools Appl	Article
Agarwal I., Rana D., Jariwala A., Bondre S.	57209001255;35185426800;57439109200;57439109300;	A Novel Stance based Sampling for Imbalanced Data	2022	International Journal of Advanced Computer Science and Applications	13	1		461	467			10.14569/IJACSA.2022.0130157	https://www.scopus.com/inward/record.uri?eid=2-s2.0-85124021299&doi=10.14569%2fIJACSA.2022.0130157&partnerID=40&md5=58b6c4679bf109d9d1af7645e119d2fd	Department of Computer Engineering, SVNIT, Surat, India	Agarwal, I., Department of Computer Engineering, SVNIT, Surat, India; Rana, D., Department of Computer Engineering, SVNIT, Surat, India; Jariwala, A., Department of Computer Engineering, SVNIT, Surat, India; Bondre, S., Department of Computer Engineering, SVNIT, Surat, India	While the world is suffering from coronavirus pandemic (COVID-19), a parallel battle with Infodemic, the proliferation of fake news online is also taking place. The spread of fake news during this global pandemic COVID-19 has dangerous consequences. This is the driving force behind this study. Relying on incorrect information obtained from the internet or social media can be fatal. According to a…	Covid-19; Fake news; Healthcare; Imbalance; Sampling; Stance	Coronavirus; Fake detection; Coronaviruses; Covid-19; Driving forces; Fake news; Imbalance; Imbalanced data; Internet media; Social media; Stance; World Health Organization; Health care																Brennen, JS, Simon, F, Howard, PN, Nielsen, RK., Types, sources, and claims of COVID-19 misinformation (2020) Reuters Institute, 7 (3), p. 1. , [1] Apr 7; Japkowicz, N, Stephen, S., The class imbalance problem: A systematic study (2002) Intelligent data analysis, 6 (5), pp. 429-449. , [2] Jan 1; Kaliyar, R., Goswami, A., Narang, P., A Hybrid Model for Effective Fake News Detection with a Novel CO…				Science and Information Organization					2158107X				English	Intl. J. Adv. Comput. Sci. Appl.	Article
Birchall C., Knight P.	15134886700;55531337700;	A Perfect Storm: Covid-19 Conspiracy Theories in the United States 1	2023	Covid Conspiracy Theories in Global Perspective				335	350			10.4324/9781003330769-31	https://www.scopus.com/inward/record.uri?eid=2-s2.0-85149517556&doi=10.4324%2f9781003330769-31&partnerID=40&md5=8d17575bd22e1c2177df764d077be34f	King's College London, United Kingdom; University of Manchester, United Kingdom	Birchall, C., King's College London, United Kingdom; Knight, P., University of Manchester, United Kingdom	Many conspiracy theories that spread around the world during the Covid-19 pandemic first emerged in the United States or on US-based social media. This chapter focuses on the specific conditions â€“ political, medical, and technological â€“ that gave rise to the outpouring of conspiracist talk in the United States during the pandemic. It begins by discussing the political and media contexts which…																		Bandeira, L., Aleksejeva, N., Knight, T., Roux, J.L., Weaponized: How rumors about covid-19s origins led to a narrative arms race (2021) The Atlantic Council's Digital Forensic Research Lab, , www.atlanticcouncil.org/in-depth-research-reports/report/weaponized-covid-19/, February 14, 2021; Bloom, M., Moskalenko, S., (2021) Pastels and Pedophiles: Inside the Mind of Qanon, , Stanford: Stanford Uni…				Taylor and Francis						9781000846294; 9781032362137			English	Covid Conspiracy Theories in Global Perspective	Book Chapter
Bianchi F.P., Tafuri S.	57200088834;25722364600;	A public health perspective on the responsibility of mass media for the outcome of the anti-COVID-19 vaccination campaign: the AstraZeneca case	2022	Annali di Igiene Medicina Preventiva e di Comunita	34	6		650	655		8	10.7416/ai.2022.2499	https://www.scopus.com/inward/record.uri?eid=2-s2.0-85126909716&doi=10.7416%2fai.2022.2499&partnerID=40&md5=c8b25782b13fae4688db6069c6091138	Department of Biomedical Science and Human Oncology, Aldo Moro University of Bari, Bari, Italy	Bianchi, F.P., Department of Biomedical Science and Human Oncology, Aldo Moro University of Bari, Bari, Italy; Tafuri, S., Department of Biomedical Science and Human Oncology, Aldo Moro University of Bari, Bari, Italy	On February 9, 2021, the Italian Ministry of Health made the â€œCovid-19 vaccine AstraZenecaâ€ (now â€œVaxzevriaâ€) available for use in the anti-COVID-19 vaccination campaign. However, in early March, the media reported that five people died a few days after receiving the vaccine. The reaction among both those already vaccinated and the vaccine candidates was one of near panic. The subsequent …	Covid-19; Covid-19 astrazeneca vaccine parole; Mass media; Social media; Vaxzevria							We acknowledge Mr. Nazario Brescia for the copy-editing of this paper										Voysey, M, Clemens, SAC, Madhi, SA, Safety and efficacy of the ChAdOx1 nCoV-19 vaccine (AZD1222) against SARS-CoV-2: an interim analysis of four randomised controlled trials in Brazil, South Africa, and the UK (2021) Lancet, 397, pp. 99-111. , 1. Jan 9; (10269): Epub 2020 Dec 8; (2021) Anti COVID-19 vaccination report, , https://www.governo.it/it/cscovid19/report-vaccini/, 2. Italian Government. …	Tafuri, S.; Department of Biomedical Science and Human Oncology, Italy; email: silvio.tafuri@uniba.it			Societa Editrice Universo					11209135				English	Ann. Ig. Med. Prev. Comunita	Article
Marcoux T., Galeano K., Galeano R., DiCicco K., Al Rubaye H., Mead E., Agarwal N., Galeano A.	57211537371;57211536547;57223308075;57223293724;57223288896;56323917100;55280060600;57223279098;	A public online resource to track COVID-19 misinfodemic	2021	Social Network Analysis and Mining	11	1	45				1	10.1007/s13278-021-00748-w	https://www.scopus.com/inward/record.uri?eid=2-s2.0-85105471280&doi=10.1007%2fs13278-021-00748-w&partnerID=40&md5=bb7023d1c1780865594d2df4c6881f20	University of Arkansas At Little Rock, Little Rock, United States	Marcoux, T., University of Arkansas At Little Rock, Little Rock, United States; Galeano, K., University of Arkansas At Little Rock, Little Rock, United States; Galeano, R., University of Arkansas At Little Rock, Little Rock, United States; DiCicco, K., University of Arkansas At Little Rock, Little Rock, United States; Al Rubaye, H., University of Arkansas At Little Rock, Little Rock, United State…	The COVID-19 pandemic has seen the rise of many unique online narratives through social media and other sources. They can range from theories about the origin of the virus, to misinformation regarding personal health measures. Such narratives have a direct impact on public health and safety. In an effort to inform the general public and with support of the Arkansas Attorney Generalâ€™s office our…	COVID-19; Disinformation; Misinfodemic; Misinformation; Narratives; Social media	Public health; Viruses; Websites; Direct impact; General publics; Health and safety; Keep track of; Near-real time; Online resources; Personal health; Research purpose; Laws and legislation					2020-106-094;Â National Science Foundation,Â NSF: 1920920,Â ACI-1429160,Â IIS-1110868,Â IIS-1636933,Â OIA-1920920,Â OIA-1946391,Â and IIS-1110868;Â Office of Naval Research,Â ONR: N00014-10-1-0091,Â N00014-14-1-0489,Â N00014-15-P-1187,Â N00014-16-1-2016,Â N00014-16-1-2412,Â N00014-17-1-2605,Â N00014-17-1-2675,Â N00014-19-1-2336,Â N68335-19-C-0359,Â N68335-20-C-0540;Â Defense Advanced Research Pro…	This research is funded in part by the US National Science Foundation (OIA-1946391, OIA-1920920, IIS-1636933, ACI-1429160 and IIS-1110868), US Office of Naval Research (N00014-10-1-0091, N00014-14-1-0489, N00014-15-P-1187, N00014-16-1-2016, N00014-16-1-2412, N00014-17-1-2675, N00014-17-1-2605,N68335-19-C-0359, N00014-19-1-2336, N68335-20-C-0540), US Air Force Research Lab, US Army Research Office…										Kouzy, R., Coronavirus goes viral: Quantifying the COVID-19 misinformation epidemic on Twitter. eng (2020) Cureus12.3, (2168-8184), pp. e7255-e7255. , https://doi.org/10.7759/cureus.7255, Publisher: Cureus, issn; Liu, Q., Health communication through news media during the early stage of the COVID-19 outbreak in China: digital topic modeling approach (2020) J Med Internet Res, 22 (4); Marcoux, T.,…	Marcoux, T.; University of Arkansas At Little RockUnited States; email: txmarcoux@ualr.edu			Springer					18695450				English	Soc. Netw. Analysis Min.	Article
Aird R.	57472489300;	A puzzle of epistemic paternalism	2022	Philosophical Psychology								10.1080/09515089.2022.2146490	https://www.scopus.com/inward/record.uri?eid=2-s2.0-85142661136&doi=10.1080%2f09515089.2022.2146490&partnerID=40&md5=d9f2d1631007b0a86dc4bef2604b188b	Philosophy Department, University of Glasgow, Glasgow, United Kingdom	Aird, R., Philosophy Department, University of Glasgow, Glasgow, United Kingdom	Since the start of the Covid-19 pandemic in early 2020, conspiracy theories, misinformation, and fake news about the virus have abounded, drastically affecting global health measures to oppose it. In response, different strategies have been proposed to combat such Covid-19 collective irrationalities. One suggested approach has been that of epistemic paternalismâ€“non-consultative interference in …	censorship; conspiracy theories; Covid-19; deplatforming; Epistemic paternalism; misinformation; no-platforming							Many thanks to two anonymous reviewers for extremely helpful comments on previous versions of this paper. I would also like to thank Adam Carter and Emma Gordon for all their amazing help and advice. And thanks to Pinelopi Stylianopoulou, Ross Patrizio, and audiences at the University of Glasgow Postgraduate Seminar and at the Scottish Epistemology Early Career Researchers (SEECRs) WiP session fo…										Ahlstrom-Vij, K., (2013) Epistemic Paternalism: A Defence, , Palgrave Macmillan; Brown, E., Regulating the spread of online misinformation (2021) The Routledge handbook of political epistemology, pp. 214-225. , Hannon M., de Ridder J., (eds), Routledge,. (Eds; Cassam, Q., (2019) Conspiracy Theories, , Polity Press; Castro, C., Pham, A., Rubel, A., Epistemic Paternalism Online (2020) Epistemic Pat…	Aird, R.; Philosophy Department, United Kingdom; email: r.aird.1@research.gla.ac.uk			Routledge					9515089				English	Philos. Psychol.	Article
Lentzen M.-P., Huebenthal V., Kaiser R., Kreppel M., Zoeller J.E., Zirk M.	57195678474;57367121000;57224206415;35788003300;36893230800;56915946200;	A retrospective analysis of social media posts pertaining to COVID-19 vaccination side effects	2022	Vaccine	40	1		43	51		15	10.1016/j.vaccine.2021.11.052	https://www.scopus.com/inward/record.uri?eid=2-s2.0-85120857141&doi=10.1016%2fj.vaccine.2021.11.052&partnerID=40&md5=c3f7c898373630a6020a167a09fa236d	Department for Oral and Craniomaxillofacial and Plastic Surgery, University Hospital Cologne and Faculty of Medicine, University of Cologne, Germany; Department for Virology, University Hospital Cologne and Faculty of Medicine, University of Cologne, Germany	Lentzen, M.-P., Department for Oral and Craniomaxillofacial and Plastic Surgery, University Hospital Cologne and Faculty of Medicine, University of Cologne, Germany; Huebenthal, V., Department for Oral and Craniomaxillofacial and Plastic Surgery, University Hospital Cologne and Faculty of Medicine, University of Cologne, Germany; Kaiser, R., Department for Virology, University Hospital Cologne an…	Objectives: With an uprising influence of social media platforms like Twitter and Instagram a multitude of worldwide accessible information is available. Since the beginning of COVID-19 pandemic the exchange of medical information about several topics related to this infectious disease and its vaccination has increased rapidly. The purpose of this investigation was to assess the content associate…	Adverse effects; COVID-19; Misinformation; Social media; Vaccination	comirnaty; elasomeran; SARS-CoV-2 vaccine; vaxzevria; academic achievement; Article; coronavirus disease 2019; disease severity; drug hypersensitivity; drug safety; educational status; English (language); fatigue; female; general practitioner; headache; health education; human; injection site swelling; male; medical information; pain; pandemic; retrospective study; social media; reproducibility; …		comirnaty, 2417899-77-3; elasomeran, 2430046-03-8, 2457298-05-2; vaxzevria, 2420395-83-9; COVID-19 Vaccines				No. All the authors have made substantial contributions to the final version of the submitted manuscript. Max-Philipp Lentzen designed the study, performed data acquisition, analyzed and interpreted the data, drafted the manuscript and critically reviewed the manuscript. Viola Huebenthal performed data acquisition. Rolf Kaiser, Matthias Kreppel and Matthias Zirk analyzed and interpreted the data,…										Huang, C., Wang, Y., Li, X., Ren, L., Zhao, J., Hu, Y.I., Clinical features of patients infected with 2019 novel coronavirus in Wuhan (2020) China Lancet, 395 (10223), pp. 497-506; Harrison, A.G., Lin, T., Wang, P., Mechanisms of SARS-CoV-2 Transmission and Pathogenesis (2020) Trends Immunol, 41 (12), pp. 1100-1115; Zhou, P., Yang, X.-L., Wang, X.-G., Hu, B., Zhang, L., Zhang, W., A pneumonia out…	Lentzen, M.-P.; Department for Oral and Craniomaxillofacial and Plastic Surgery, Germany			Elsevier Ltd					0264410X		VACCD	34857421	English	Vaccine	Article
Alasmari A., Addawood A., Nouh M., Rayes W., Al-Wabil A.	57188749746;57194690413;57207921670;57193630581;14522070800;	A retrospective analysis of the covid-19 infodemic in Saudi Arabia	2021	Future Internet	13	10	254				6	10.3390/fi13100254	https://www.scopus.com/inward/record.uri?eid=2-s2.0-85116608685&doi=10.3390%2ffi13100254&partnerID=40&md5=88887e01bb967d0b5df80f6e742121a0	Computer Science Department, King Khalid University, Abha, 62529, Saudi Arabia; Information System Department, Imam Mohammad Bin Saud University, Riyadh, 11564, Saudi Arabia; Center for Complex Engineering Systems (CCES) at KACST and MIT, King Abdulaziz City for Science and Technology, Riyadh, 12354, Saudi Arabia; Department of Information Science, Umm Al-Qura University, Makkah, 21955, Saudi Ara…	Alasmari, A., Computer Science Department, King Khalid University, Abha, 62529, Saudi Arabia; Addawood, A., Information System Department, Imam Mohammad Bin Saud University, Riyadh, 11564, Saudi Arabia; Nouh, M., Center for Complex Engineering Systems (CCES) at KACST and MIT, King Abdulaziz City for Science and Technology, Riyadh, 12354, Saudi Arabia; Rayes, W., Department of Information Science,…	COVID-19 has had broad disruptive effects on economies, healthcare systems, governments, societies, and individuals. Uncertainty concerning the scale of this crisis has given rise to countless rumors, hoaxes, and misinformation. Much of this type of conversation and misinformation about the pandemic now occurs online and in particular on social media platforms like Twitter. This study analysis in…	COVID-19 misinformation; Infodemic; Policy intervention; Saudi Arabia; Social media	COVID-19 misinformation; Disruptive effects; Healthcare systems; Infodemic; Policy intervention; Retrospective analysis; Saudi Arabia; Social media; Social media platforms; Uncertainty						Funding: This APC was funded by the Office of Research and Innovation at Alfaisal University.										Akbar, S.Z., Panda, A., Kukreti, D., Meena, A., Pal, J., Misinformation as a Window into Prejudice: COVID-19 and the Information Environment in India (2021) Proc. ACM Hum.-Comput. Interact, 4, p. 249. , [CrossRef]; Gallotti, R., Valle, F., Castaldo, N., Sacco, P., De Domenico, M., Assessing the risks of â€˜infodemicsâ€™ in response to COVID-19 epidemics (2020) Nat. Hum. Behav, 4, pp. 1285-1293. ,…	Alasmari, A.; Computer Science Department, Saudi Arabia; email: aasmry@kku.edu.sa			MDPI					19995903				English	Future Internet	Article
Kemei J., Alaazi D.A., Tulli M., Kennedy M., Tunde-Byass M., Bailey P., Sekyi-Otu A., Murdoch S., Mohamud H., Lehman J., Salami B.	57489187700;56928411700;57214897458;57225679739;8747883400;57816955700;6506615942;57816913100;57195816586;57816889000;57210439778;	A scoping review of COVID-19 online mis/disinformation in Black communities	2022	Journal of Global Health	12		5026				2	10.7189/JOGH.12.05026	https://www.scopus.com/inward/record.uri?eid=2-s2.0-85134791169&doi=10.7189%2fJOGH.12.05026&partnerID=40&md5=7375387992554322a74cdd11e36980c5	University of Alberta, Faculty of Nursing, Edmonton, AB, Canada; Black Physicians of Ontario, University of Ontario, Department of Obstetrics and Gynecology, Toronto, ON, Canada; Black Health Alliance, Toronto, Canada; Black Opportunity Fund, Toronto, Canada; Health Association of African Canadians, Cherry Brook, NS, Canada; IMPACT Institute of Canada, Edmonton, AB, Canada; Black Canadian Women i…	Kemei, J., University of Alberta, Faculty of Nursing, Edmonton, AB, Canada; Alaazi, D.A., University of Alberta, Faculty of Nursing, Edmonton, AB, Canada; Tulli, M., University of Alberta, Faculty of Nursing, Edmonton, AB, Canada; Kennedy, M., University of Alberta, Faculty of Nursing, Edmonton, AB, Canada; Tunde-Byass, M., Black Physicians of Ontario, University of Ontario, Department of Obstetr…	Background Mis/disinformation has reached an epidemic level with the COVID-19 virus and can be largely attributed to the growing digitalization of information and its rapid transmission via social media. Approximately 96% of Canadians and 80% of Americans report encountering COVID-19 dis/misinformation on at least one social media site/app. COVID-19 dis/misinformation promotes scepticism and a la…		Canada; epidemiology; human; interpersonal communication; pandemic; United States; Canada; Communication; COVID-19; COVID-19 Vaccines; Disinformation; Humans; Pandemics; United States		COVID-19 Vaccines														Let's flatten the infodemic curve, , https://www.who.int/news-room/spotlight/let-s-flat-ten-the-infodemic-curve, 1 World Health Organization. Available: Accessed: 30 March 2022; Dang, HL., Social media, fake news, and the COVID-19 pandemic: sketching the case of Southeast Asia (2021) Austrian J South-East Asian Stud, 14, pp. 37-58. , 2; Das, R, Ahmed, W., Rethinking fake news: disinformation and …	Kemei, J.; University of Alberta, Canada; email: Kemei@ualberta.ca			University of Edinburgh					20472978			35866205	English	J. Glob. Health	Article
Czerniak K., Pillai R., Parmar A., Ramnath K., Krocker J., Myneni S.	57193093253;58147921000;58147938500;57818863900;56241847300;35097608700;	A scoping review of digital health interventions for combating COVID-19 misinformation and disinformation	2023	Journal of the American Medical Informatics Association	30	4		752	760		1	10.1093/jamia/ocad005	https://www.scopus.com/inward/record.uri?eid=2-s2.0-85150396350&doi=10.1093%2fjamia%2focad005&partnerID=40&md5=ea4d7f4f6fdfa09b4e4712deded92fc9	Department of Health Promotion and Behavioral Sciences, School of Public Health, University of Texas Health Science Center at Houston, Houston, TX, United States; Cizik School of Nursing, University of Texas Health Science Center at Houston, Houston, TX, United States; School of Biomedical Informatics, University of Texas Health Science Center at Houston, Houston, TX, United States; Department of…	Czerniak, K., Department of Health Promotion and Behavioral Sciences, School of Public Health, University of Texas Health Science Center at Houston, Houston, TX, United States; Pillai, R., Cizik School of Nursing, University of Texas Health Science Center at Houston, Houston, TX, United States; Parmar, A., School of Biomedical Informatics, University of Texas Health Science Center at Houston, Hou…	Objective: We provide a scoping review of Digital Health Interventions (DHIs) that mitigate COVID-19 misinformation and disinformation seeding and spread. Materials and Methods: We applied our search protocol to PubMed, PsychINFO, and Web of Science to screen 1666 articles. The 17 articles included in this paper are experimental and interventional studies that developed and tested public consumer…	COVID-19; disinformation; misinformation; technology	cognitive model; conceptual framework; coronavirus disease 2019; digital technology; disinformation; health care personnel; human; information dissemination; misinformation; public health; Review; social media; interpersonal communication; procedures; social media; telemedicine; Communication; COVID-19; Disinformation; Humans; Social Media; Telemedicine																Chou, W-YS, Oh, A, Klein, WM., Addressing health-related misinformation on social media (2018) JAMA, 320 (23), pp. 2417-2418; https://www3.weforum.org/docs/WEF_GRR18_Report.pdf, Accessed January 25, 2023; Tasnim, S, Hossain, MM, Mazumder, H., Impact of rumors and misinformation on COVID-19 in social media (2020) J Prev Med Public Health, 53 (3), pp. 171-174; van der Meer, TG, Jin, Y., Seeking for…	Myneni, S.; School of Biomedical Informatics, 7000 Fannin Street, Suite 600, United States; email: sahiti.myneni@uth.tmc.edu			Oxford University Press					10675027		JAMAF	36707998	English	J. Am. Med. Informatics Assoc.	Review
Biswas M.R., Alzubaidi M.S., Shah U., Abd-Alrazaq A.A., Shah Z.	57222863353;57265916000;57217587104;57208188497;56428700200;	A scoping review to find out worldwide covid-19 vaccine hesitancy and its underlying determinants	2021	Vaccines	9	11	1243				65	10.3390/vaccines9111243	https://www.scopus.com/inward/record.uri?eid=2-s2.0-85118130752&doi=10.3390%2fvaccines9111243&partnerID=40&md5=f996093d4cd84725cfe0007f94b42d58	College of Science and Engineering, Hamad Bin Khalifa University, Qatar Foundation, Doha, 34110, Qatar	Biswas, M.R., College of Science and Engineering, Hamad Bin Khalifa University, Qatar Foundation, Doha, 34110, Qatar; Alzubaidi, M.S., College of Science and Engineering, Hamad Bin Khalifa University, Qatar Foundation, Doha, 34110, Qatar; Shah, U., College of Science and Engineering, Hamad Bin Khalifa University, Qatar Foundation, Doha, 34110, Qatar; Abd-Alrazaq, A.A., College of Science and Engi…	Background: The current crisis created by the coronavirus pandemic is impacting all facets of life. Coronavirus vaccines have been developed to prevent coronavirus infection and fight the pandemic. Since vaccines might be the only way to prevent and stop the spread of coronavirus. The World Health Organization (WHO) has already approved several vaccines, and many countries have started vaccinatin…	Acceptance; Coverage; COVID-19; Determinants; Hesitancy; PRISMA; SARS-COV2; Scoping review; Vaccine efficacy; Vaccine safety	SARS-CoV-2 vaccine; anti-vaccination movement; drug approval; drug manufacture; education; employment; ethnicity; health care personnel; hospitalization; human; innate immunity; insurance; Likert scale; lockdown; misinformation; politics; racism; religion; Review; side effect; social media; vaccination; vaccination refusal; vaccine hesitancy																(2014) Report of the Sage Working Group, p. 64. , https://www.who.int/immunization/sage/meetings/2014/october/1_Report_WORKING_GROUP_vaccine_hesitancy_final.pdf, WHO. October (accessed on 22 February 2021); Randolph, H.E., Barreiro, L.B., Herd immunity: Understanding COVID-19 (2020) Immunity, 52, pp. 737-741. , [CrossRef]; Biasio, L.R., Bonaccorsi, G., Lorini, C., Pecorelli, S., Assessing COVID-1…	Biswas, M.R.; College of Science and Engineering, Qatar; email: mdbi30331@hbku.edu.qa Shah, Z.; College of Science and Engineering, Qatar; email: zshah@hbku.edu.qa			MDPI					2076393X				English	Vaccines	Review
Olszowski R., Zabdyr-JamrÃ³z M., Baran S., Pi?ta P., Ahmed W.	57191054692;56525298300;57330119400;57329919800;57200588163;	A Social Network Analysis of Tweets Related to Mandatory COVID-19 Vaccination in Poland	2022	Vaccines	10	5	750				3	10.3390/vaccines10050750	https://www.scopus.com/inward/record.uri?eid=2-s2.0-85130416661&doi=10.3390%2fvaccines10050750&partnerID=40&md5=0b4b03b11395f69f840c4b3b425947cb	Faculty of Humanities, AGH University of Science and Technology, Gramatyka 8a, KrakÃ³w, 30-071, Poland; Center for Collective Intelligence, Massachusetts Institute of Technology, 245 First Street, E94, Cambridge, MA 02142, United States; Faculty of Health Sciences, Institute of Public Health, Jagiellonian University Medical College, Skawinska 8 Street, KrakÃ³w, 31-066, Poland; Department of Mathe…	Olszowski, R., Faculty of Humanities, AGH University of Science and Technology, Gramatyka 8a, KrakÃ³w, 30-071, Poland, Center for Collective Intelligence, Massachusetts Institute of Technology, 245 First Street, E94, Cambridge, MA 02142, United States; Zabdyr-JamrÃ³z, M., Faculty of Health Sciences, Institute of Public Health, Jagiellonian University Medical College, Skawinska 8 Street, KrakÃ³w, …	Polandâ€™s efforts to combat COVID-19 were hindered by endemic vaccination hesitancy and the prevalence of opponents to pandemic restrictions. In this environment, the policy of a COVID-19 vaccination mandate faces strong resistance in the public debate. Exploring the discourse around this resistance could help uncover the motives and develop an understanding of vaccination hesitancy in Poland. T…	COVID-19; mandatory vaccination; Poland; social media; social network analysis; Twitter debate; vaccination hesitancy	algorithm; Article; Clauset Newman Moore algorithm; comorbidity; content analysis; coronavirus disease 2019; health care policy; human; Poland; sentiment analysis; social media; social network; social network analysis; vaccination; vaccine hesitancy					UMO-2018/28/C/HS5/00543;Â Narodowe Centrum Nauki,Â NCN;Â Uniwersytet Ekonomiczny w Krakowie,Â UEK	This research was funded by Narodowe Centrum Nauki (National Science Centre, Republic of Poland), the research grant UMO-2018/28/C/HS5/00543â€”â€œCollective intelligence on the Internet: Applications in the public sphere, research methods and civic participation modelsâ€ (â€œKolektywna inteligencja w Internecie: zastosowania w sferze publicznej, metody badania i modele partycypacji obywatelskiej…										Lai, C.-C., Shih, T.-P., Ko, W.-C., Tang, H.-J., Hsueh, P.-R., Severe Acute Respiratory Syndrome Coronavirus 2 (SARS-CoV-2) and Coronavirus Disease-2019 (COVID-19): The Epidemic and the Challenges (2020) Int. J. Antimicrob. Agents, 55, p. 105924. , [CrossRef] [PubMed]; Adil, M.T., Rahman, R., Whitelaw, D., Jain, V., Al-Taan, O., Rashid, F., Munasinghe, A., Jambulingam, P., SARS-CoV-2 and the Pand…	Olszowski, R.; Faculty of Humanities, Gramatyka 8a, Poland; email: rolszowski@agh.edu.pl			MDPI					2076393X				English	Vaccines	Article
Gisondi M.A., Chambers D., La T.M., Ryan A., Shankar A., Xue A., Barber R.A.	7801539579;57453570000;57453541000;57453585000;57453585100;57453614800;57438265500;	A Stanford Conference on Social Media, Ethics, and COVID-19 Misinformation (INFODEMIC): Qualitative Thematic Analysis	2022	Journal of Medical Internet Research	24	2	e35707				5	10.2196/35707	https://www.scopus.com/inward/record.uri?eid=2-s2.0-85124636115&doi=10.2196%2f35707&partnerID=40&md5=5abe885a808807d5f16be0196d02fe29	Department of Emergency Medicine, Stanford School of Medicine, Palo Alto, CA, United States; Stanford University, Palo Alto, CA, United States	Gisondi, M.A., Department of Emergency Medicine, Stanford School of Medicine, Palo Alto, CA, United States; Chambers, D., Stanford University, Palo Alto, CA, United States; La, T.M., Stanford University, Palo Alto, CA, United States; Ryan, A., Stanford University, Palo Alto, CA, United States; Shankar, A., Stanford University, Palo Alto, CA, United States; Xue, A., Stanford University, Palo Alto,…	Background: The COVID-19 pandemic continues to challenge the worldâ€™s population, with approximately 266 million cases and 5 million deaths to date. COVID-19 misinformation and disinformation led to vaccine hesitancy among the public, particularly in vulnerable communities, which persists today. Social media companies are attempting to curb the ongoing spread of an overwhelming amount of COVID-1…	COVID-19; Disinformation; Infodemic; Misinformation; Qualitative; Social media; Thematic analysis; Vaccine	SARS-CoV-2 vaccine; algorithm; Article; community; coronavirus disease 2019; ethics; health care organization; human; infodemic; medicine; outcome assessment; qualitative analysis; science; social media; thematic analysis; trust; web conferencing; interpersonal communication; pandemic; Communication; COVID-19; Humans; Infodemic; Pandemics; SARS-CoV-2; Social Media					Stanford University,Â SU	Funding for the conference came from a Stanford University Ethics, Society, and Technology Hub Seed Grant from the McCoy Family Center for Ethics in Society, Stanford University Introductory Seminars, and the Stanford University Department of Emergency Medicine. We thank the following individuals for their various contributions to the INFODEMIC Conference: Jonathan Berek, Samantha Bradshaw, Susan…										Johns Hopkins Coronavirus Research Center, , https://coronavirus.jhu.edu/map.html, [accessed 2021-12-01]; Average number of daily deaths in the United States among the leading causes of death from March 2020 to November 2021 https://www.statista.com/statistics/1254560/leading-causes-of-death-in-the-us-average-number-daily/, Statista. 2021 Dec. [accessed 2022-01-30]; Centers for Disease Control an…	Gisondi, M.A.; Department of Emergency Medicine, 900 Welch Road Suite 350, United States; email: mgisondi@stanford.edu			JMIR Publications Inc.					14388871			35030089	English	J. Med. Internet Res.	Article
Mendoza M., Valenzuela S., NÃºÃ±ez-Mussa E., Padilla F., Providel E., Campos S., Bassi R., Riquelme A., Aldana V., LÃ³pez C.	7101729849;26325116700;57205606067;58249643300;55323060000;58249177000;58249410000;58248943000;58248705200;35519570300;	A Study on Information Disorders on Social Networks during the Chilean Social Outbreak and COVID-19 Pandemic	2023	Applied Sciences (Switzerland)	13	9	5347					10.3390/app13095347	https://www.scopus.com/inward/record.uri?eid=2-s2.0-85159288701&doi=10.3390%2fapp13095347&partnerID=40&md5=6fc7b6d5e56f52325985b607b348686d	Department of Computer Science, Pontificia Universidad CatÃ³lica de Chile, Santiago, 8331150, Chile; Millennium Institute for Foundational Research on Data, Santiago, 7820436, Chile; National Center of Artificial Intelligence, Santiago, 7820605, Chile; School of Communications, Pontificia Universidad CatÃ³lica de Chile, Santiago, 8331150, Chile; Millennium Nucleus on Digital Inequalities and Oppo…	Mendoza, M., Department of Computer Science, Pontificia Universidad CatÃ³lica de Chile, Santiago, 8331150, Chile, Millennium Institute for Foundational Research on Data, Santiago, 7820436, Chile, National Center of Artificial Intelligence, Santiago, 7820605, Chile; Valenzuela, S., Millennium Institute for Foundational Research on Data, Santiago, 7820436, Chile, School of Communications, Pontifici…	Information disorders on social media can have a significant impact on citizensâ€™ participation in democratic processes. To better understand the spread of false and inaccurate information online, this research analyzed data from Twitter, Facebook, and Instagram. The data were collected and verified by professional fact-checkers in Chile between October 2019 and October 2021, a period marked by …	disinformation; fact-checking; information spread; online social networks						ANID-FB210017;Â ANID-ICN17_002;Â ANID-PLU200009;Â Fondo Nacional de Desarrollo CientÃ­fico y TecnolÃ³gico,Â FONDECYT: 1200211,Â 1231582,Â ANID-NCS2022_046	The authors acknowledge funding support from: the National Agency of Research and Development of Chile (ANID), through its Scientific Information Program [grant ANID-PLU200009], the Millennium Institute for Foundational Research on Data (IMFD) [grant ANID-ICN17_002], and the National Center of Artificial Intelligence (CENIA) [grant ANID-FB210017). Marcelo Mendoza was funded by ANID grant FONDECYT…										Ireton, C., Posetti, J., (2018) Journalism, Fake News, and Disinformation: Handbook of Journalism Education and Training. UNESCO, , https://unesdoc.unesco.org/ark:/48223/pf0000265552, Available online; Wardle, C., Derakhshan, H., Information disorder. Towards an interdisciplinary framework for research and policy-making (2017) Counc. Eur. Rep, , https://rm.coe.int/information-disorder-report-nove…	Mendoza, M.; Department of Computer Science, Chile; email: marcelo.mendoza@uc.cl			MDPI					20763417				English	Appl. Sci.	Article
Joy I.I., Idowu A.-I., Adegbilero-Iwaria O.E.	56820289600;56741194400;57191414727;	A Survey of COVID-19 Information Dissemination Behavior of Library and Information Professionals in Nigeria	2021	Library Philosophy and Practice	2021			1	29		2		https://www.scopus.com/inward/record.uri?eid=2-s2.0-85107795264&partnerID=40&md5=1820022409d5e4178b093240bada478b	Department of Library and Information Science, Ambrose Alli University, Ekpoma, Nigeria; Science Liaison/Scholarly Communications Librarian, Afe Babalola University, Ado-Ekiti, Nigeria; Afe Babalola University, Ado-Ekiti, Nigeria	Joy, I.I., Department of Library and Information Science, Ambrose Alli University, Ekpoma, Nigeria; Idowu, A.-I., Science Liaison/Scholarly Communications Librarian, Afe Babalola University, Ado-Ekiti, Nigeria; Adegbilero-Iwaria, O.E., Afe Babalola University, Ado-Ekiti, Nigeria	The corona virus disease reported in 2019 became a global pandemic in 2020. It now maintains an unwelcome status as one of the most difficult public health challenge of modern era. The disease is highly contagious much as the rate of information and misinformation diffusion about it. Whereas members of the public might have shared information on COVID-19 but library and information professionals …	COVID-19; Information dissemination; Library and Information professional; Pandemic																	Coronavirus disease 2019 (COVID-19) (2020) Latest updates on the COVID-19 crisis, , https://africacdc.org/COVID-19, African CDC Retrieved from; Afzal, W., (2012) Information Behaviour, , https://sciencedirect.com, Retrieved from; Agarwal, N.K., Exploring context in Information Behavior: Seeker, situation, surroundings, and shared identities (2017) Morgan and ClaypoolpubLIhers, , https://morgancla…	Joy, I.I.; Department of Library and Information Science, Nigeria; email: ikenweiguehi@yahoo.com			University of Nebraska-Lincoln					15220222				English	Libr. Philos. Pract.	Article
Al-Zaman M.S.	57219540639;	A Thematic Analysis of Misinformation in India during the COVID-19 Pandemic	2022	International Information and Library Review	54	2		128	138		4	10.1080/10572317.2021.1908063	https://www.scopus.com/inward/record.uri?eid=2-s2.0-85104358465&doi=10.1080%2f10572317.2021.1908063&partnerID=40&md5=5a849d09f5d7684c62bf6747c00de7f1	Department of Journalism and Media Studies, Jahangirnagar University, Dhaka, Savar, Bangladesh	Al-Zaman, M.S., Department of Journalism and Media Studies, Jahangirnagar University, Dhaka, Savar, Bangladesh	During the COVID-19 pandemic, misinformation gets a new momentum in India like many other countries, and the increasing social media penetration has a considerable contribution to it. Acknowledging misinformationâ€™s considerable impacts on Indian society as well as public health, this study analyzes 228 pieces of popular misinformation prevalent in India from 1 February to 11 April 2020. A thema…	COVID-19 misinformation; fake news; India; public health; thematic analysis																	(2020), https://www.dw.com/en/facebook-steps-up-fight-against-coronavirus-misinformation/a-53151747, April 16). Facebook steps up fight against coronavirus misinformation., DW., (accessed 20 September 2020; Al-Zaman, M.S., Digital disinformation and communalism in Bangladesh (2019) China Media Research, 15 (2), pp. 68-76; Al-Zaman, M.S., Sife, S., Sultana, M., Akbar, M., Ahona, K.T.S., Sarkar, N.…	Al-Zaman, M.S.; Journalism and Media Studies, Bangladesh; email: msalzaman@juniv.edu			Taylor and Francis Ltd.					10572317				English	Int. Inf. Libr. Rev.	Article
Kawchuk G.N., Harsted S., Hartvigsen J., NyirÃ¶ L., Nim C.G.	6701754578;57188648900;56179334600;57195371812;57204060050;	A two-year follow-up: Twitter activity regarding misinformation about spinal manipulation, chiropractic care and boosting immunity during the COVID-19 pandemic	2023	Chiropractic and Manual Therapies	31	1	4					10.1186/s12998-022-00469-7	https://www.scopus.com/inward/record.uri?eid=2-s2.0-85146750409&doi=10.1186%2fs12998-022-00469-7&partnerID=40&md5=a301ef64675d78b9ce8b9a660f78298c	Department of Physical Therapy, University of Alberta, Edmonton, Canada; Department of Sports Science and Clinical Biomechanics, University of Southern Denmark, Odense, Denmark; Chiropractic Knowledge Hub, Odense, Denmark; Department of Chiropractic Medicine, Balgrist University Hospital, University of Zurich, Zurich, Switzerland; Medical Research Unit, Spine Centre of Southern Denmark, Universit…	Kawchuk, G.N., Department of Physical Therapy, University of Alberta, Edmonton, Canada, Chiropractic Knowledge Hub, Odense, Denmark; Harsted, S., Department of Sports Science and Clinical Biomechanics, University of Southern Denmark, Odense, Denmark; Hartvigsen, J., Department of Sports Science and Clinical Biomechanics, University of Southern Denmark, Odense, Denmark, Chiropractic Knowledge Hub,…	Background: Spinal manipulative therapy (SMT) is offered by many health professions, most often by chiropractors. While SMT can be effective for some musculoskeletal disorders, there is no evidence that SMT improves human immunity in a clinically meaningful way. Despite this,Â we showed previously thatÂ Twitter misinformation about chiropractic/SMT improving immunity increased sharply at the star…	Chiropractic; Immunity; Misinformation; Social media; Spinal manipulation; Twitter	Article; Australia; Canada; chiropractic; chronology; controlled study; coronavirus disease 2019; Europe; follow up; human; immunity; misinformation; organization; pandemic; social media; software; spine manipulation; time series analysis; United States; chiropractic manipulation; interpersonal communication; pandemic; Chiropractic; Communication; COVID-19; Humans; Manipulation, Chiropractic; Pan…					National Institutes of Health,Â NIH	GK reports active research grants unrelated to this work from The Natural Sciences and Engineering Research, The National Institutes of Health, The Alberta Spine Foundation, The American Orthotic and Prosthetic Association, The New Frontiers in Research Fund and the Canadian Chiropractic Research Foundation. He has received coverage of travel expenditures from multiple sources internationally in …										(2020) WHO Director-Generalâ€™s opening remarks at the media briefing on COVID-19 [Internet], , https://www.who.int/director-general/speeches/detail/who-director-general-s-opening-remarks-at-the-media-briefing-on-covid-19-11-march-2020, cited 11 Mar 2020; Johns Hopkins Coronavirus Resource Center, , https://coronavirus.jhu.edu/map.html, Internet, Available from; Rothk, D.J., SARS also spurs an â€…	Kawchuk, G.N.; Department of Physical Therapy, Canada; email: greg.kawchuk@ualberta.ca			BioMed Central Ltd					2045709X			36691097	English	Chiropr. Man. Thera.	Article
Moretti V., Brunelli L., Conte A., Valdi G., Guelfi M.R., Masoni M., Anelli F., Arnoldo L.	57452159200;57204507147;57190487149;57205646932;6701852907;6506288184;57216087645;26867516000;	A Web Tool to Help Counter the Spread of Misinformation and Fake News: Pre-Post Study among Medical Students to Increase Digital Health Literacy	2023	JMIR Medical Education	9		e38377				1	10.2196/38377	https://www.scopus.com/inward/record.uri?eid=2-s2.0-85159927726&doi=10.2196%2f38377&partnerID=40&md5=e0ffea630fba873080fbdc3dca3391e7	Dipartimento di Area Medica, UniversitÃ degli Studi di Udine, Udine, Italy; Accreditamento, QualitÃ e Rischio Clinico, Azienda Sanitaria Universitaria Friuli Centrale, Udine, Italy; Direzione Medica del Presidio Ospedaliero di San Daniele - Tolmezzo, Azienda Sanitaria Universitaria Friuli Centrale, San Daniele del Friuli, Italy; Dipartimento di Medicina Sperimentale e Clinica, UniversitÃ degli St…	Moretti, V., Dipartimento di Area Medica, UniversitÃ degli Studi di Udine, Udine, Italy; Brunelli, L., Dipartimento di Area Medica, UniversitÃ degli Studi di Udine, Udine, Italy, Accreditamento, QualitÃ e Rischio Clinico, Azienda Sanitaria Universitaria Friuli Centrale, Udine, Italy; Conte, A., Direzione Medica del Presidio Ospedaliero di San Daniele - Tolmezzo, Azienda Sanitaria Universitaria Fr…	Background: The COVID-19 pandemic was accompanied by the spread of uncontrolled health information and fake news, which also quickly became an infodemic. Emergency communication is a challenge for public health institutions to engage the public during disease outbreaks. Health professionals need a high level of digital health literacy (DHL) to cope with difficulties; therefore, efforts should be …	COVID-19; digital education; digital health literacy; education; fake news; health information; health literacy; infodemic; medical education; medical student; online learning; social media																	(2020) World Health Organization, , https://www.who.int/director-general/speeches/detail/munich-security-conference, [accessed 2022-03-25]; Eysenbach, G., How to fight an infodemic: the four pillars of infodemic management (2020) J Med Internet Res, 22 (6), p. e21820. , Jul 29; [FREE Full _text] [doi] [Medline: 32589589]; Naeem, SB, Bhatti, R, Khan, A., An exploration of how fake news is taking o…	Brunelli, L.; Dipartimento di Area Medica, via Colugna 50, Italy; email: laura.brunelli@uniud.it			JMIR Publications Inc.					23693762				English	JMIR Med. Educ.	Article
Graham S., Blaxland M., Bolt R., Beadman M., Gardner K., Martin K., Doyle M., Beetson K., Murphy D., Bell S., Newman C.E., Bryant J.	55434406300;35768999300;56854954900;57210889769;57828106900;57224737993;56382710400;57201022248;7404062626;7401587870;12752357700;13403983900;	Aboriginal peoples perspectives about COVID-19 vaccines and motivations to seek vaccination: a qualitative study	2022	BMJ Global Health	7	7	e008815				5	10.1136/bmjgh-2022-008815	https://www.scopus.com/inward/record.uri?eid=2-s2.0-85135325820&doi=10.1136%2fbmjgh-2022-008815&partnerID=40&md5=0eb251783857df94c9771d8bf4d0913b	Department of Infectious Diseases, The Peter Doherty Institute for Infection and Immunity, Melbourne Medical School, University of Melbourne, Melbourne, VIC, Australia; Social Policy Research Centre, Unsw Sydney, Sydney, NSW, Australia; Charles Darwin University, Casuarina, NT, Australia; Centre for Social Research in Health, Unsw Sydney, Sydney, NSW, Australia; Nhmrc Centre for Research Excellen…	Graham, S., Department of Infectious Diseases, The Peter Doherty Institute for Infection and Immunity, Melbourne Medical School, University of Melbourne, Melbourne, VIC, Australia; Blaxland, M., Social Policy Research Centre, Unsw Sydney, Sydney, NSW, Australia; Bolt, R., Charles Darwin University, Casuarina, NT, Australia; Beadman, M., Centre for Social Research in Health, Unsw Sydney, Sydney, N…	Introduction Aboriginal and Torres Strait Islander (Aboriginal) people compared with non-Aboriginal people in Australia have higher rates of chronic conditions. These conditions increase the risk of poorer health outcomes if infected with COVID-19, highlighting the importance of COVID-19 vaccination. This study examined what Aboriginal people think about COVID-19 vaccines, reasons why they were v…	qualitative study; respiratory infections; SARS; vaccines	SARS-CoV-2 vaccine; adolescent; adult; Article; Australia; community care; controlled study; coronavirus disease 2019; disease severity; distrust; drug safety; fear; female; general practitioner; government; health service; human; indigenous people; infection prevention; interview; male; middle aged; misinformation; motivation; perception; qualitative research; risk benefit analysis; social media…					Australian Research Council,Â ARC: LP170100190;Â National Health and Medical Research Council,Â NHMRC: 1193618,Â 2009727;Â NSW Health	The research was funded by NSW Health COVID-19 Research Grants Round 1 and is an extension of the Australian Research Council's linkage grant (grant number: LP170100190). National Health and Medical Research Council investigator grants supported the salaries of SG (grant number: 2009727) and MD (grant number: 1193618).	The â€˜Rapid qualitative assessment of COVID-19 health needs in urban Aboriginal communities in New South Wales (NSW)â€™ study was funded by NSW Health. It is a substudy of the larger â€˜Fostering the Sexual Well-Being of Aboriginal Young Peopleâ€™ study, which was funded by The Australia Research Council.									(2022) Coronavirus (COVID-19) Case Numbers and Statistics, , Https://Www.Health.Gov.Au/Health-Alerts/Covid-19/Case-Numbers-and-Statistics, Australian Government, Available, [Accessed 15 July 2022]; Alyammahi, S.K., Abdin, S.M., Alhamad, D.W., The dynamic association between COVID-19 and chronic disorders (2021) Infect Genet Evol, 87, p. 104647; (2022) A Brief Aboriginal History, , https://www.abo…	Graham, S.; Department of Infectious Diseases, Australia; email: grahams1@unimelb.edu.au			BMJ Publishing Group					20597908				English	BMJ Glob. Health	Article
Raut A., Samad A., Verma J., Kshirsagar P.	58171038100;58171038200;58172224300;58172027300;	Acceptance, hesitancy and refusal towards COVID-19 vaccination	2023	Clinical Epidemiology and Global Health	21		101283					10.1016/j.cegh.2023.101283	https://www.scopus.com/inward/record.uri?eid=2-s2.0-85151664416&doi=10.1016%2fj.cegh.2023.101283&partnerID=40&md5=110f348b2e0f00819b1f2f58c8ebdc81	Department of Clinical Pharmacy, Poona College of Pharmacy, Bharati Vidyapeeth (Deemed to be University), Maharashtra, Pune, 411038, India	Raut, A., Department of Clinical Pharmacy, Poona College of Pharmacy, Bharati Vidyapeeth (Deemed to be University), Maharashtra, Pune, 411038, India; Samad, A., Department of Clinical Pharmacy, Poona College of Pharmacy, Bharati Vidyapeeth (Deemed to be University), Maharashtra, Pune, 411038, India; Verma, J., Department of Clinical Pharmacy, Poona College of Pharmacy, Bharati Vidyapeeth (Deemed …	Problem: The determinants of COVID-19 vaccine acceptance, hesitancy, and refusal remain poorly understood. We assessed the general population of Pune after visiting tertiary care hospital for their willingness to accept the vaccine and the reason for their hesitancy and refusal. Methodology: A six-month descriptive cross-sectional study with 386 community members over the age of 18 who visited th…		SARS-CoV-2 vaccine; adult; Article; breast feeding; comorbidity; controlled study; coronavirus disease 2019; cross-sectional study; descriptive research; drug efficacy; educational status; employment; female; health care personnel; human; immunity; immunization; infection risk; innate immunity; interview; major clinical study; male; questionnaire; tertiary care center; vaccination; vaccination re…																Cascini, F., Pantovic, A., Al-Ajlouni, Y., Failla, G., Ricciardi, W., Attitudes, acceptance and hesitancy among the general population worldwide to receive the COVID-19 vaccines and their contributing factors: a systematic review (2021) EClinicalMedicine, 40; SolÃ­s Arce, J.S., Warren, S.S., Meriggi, N.F., COVID-19 vaccine acceptance and hesitancy in low- and middle-income countries (2021) Nat Me…	Raut, A.; Department of Clinical Pharmacy, Maharashtra, India; email: asawari.raut@gmail.com			Elsevier B.V.					22133984				English	Clin. Epidemiol. Global Health	Article
Sharov K.S.	6602765388;	Adaptation to SARS-CoV-2 under stress: Role of distorted information	2020	European Journal of Clinical Investigation	50	9	e13294				12	10.1111/eci.13294	https://www.scopus.com/inward/record.uri?eid=2-s2.0-85086329273&doi=10.1111%2feci.13294&partnerID=40&md5=4183fbeb27c57a75eff8e07451341349	Koltzov Institute of Developmental Biology, Russian Academy of Sciences, Moscow, Russian Federation	Sharov, K.S., Koltzov Institute of Developmental Biology, Russian Academy of Sciences, Moscow, Russian Federation	Background: Since the time of global SARS-CoV-2 spread across the earth in February 2020, most of countries faced the problem of massive stress of their healthcare systems. In many cases, the structural stress was a result of incorrect allocation of medical care resources. In turn, this misallocation resulted from fear and apprehensions that superseded thorough calculations. A key role in exacerb…	COVID-19; exaggerated information; healthcare system stress; misallocation of resources; population adaptation; social panic	Article; content analysis; coping behavior; coronavirus disease 2019; crisis intervention; health care cost; health care survey; health care system; human; medical care; medical personnel; misinformation; panic; positive feedback; priority journal; Russian Federation; social background; social media; social network; stress; coping behavior; Coronavirus infection; female; health care personnel; in…					Siberian Branch, Russian Academy of Sciences,Â SB RAS;Â International Institute for Applied Systems Analysis,Â IIASA	We would like to thank Wolfgang Sassin (formerly Senior Scientist at International Institute for Applied System Analysis, Laxenburg, Austria) for constant think-tank discussions of the main ideas of the article; Karin Christine VanMeter (Lecturer at University of Applied Sciences Upper Austria and Austrian Biotech University of Applied Sciences, Austria) for completing the questionnaire on SARS-C…										Ioannidis, J.P.A., Coronavirus disease 2019: the harms of exaggerated information and non-evidence-based measures (2020) Eur J Clin Invest, 19; (2020) Official website of the Russian official headquarters on control and monitoring of coronavirus situation, , https://xn--80aesfpebagmfblc0a.xn--p1ai, 12 May, Available from; Meschi, T., Rossi, S., Volpi, A., Reorganization of a large academic hospit…	Sharov, K.S.; Koltzov Institute of Developmental Biology, Russian Federation; email: const.sharov@mail.ru			Blackwell Publishing Ltd					142972		EJCIB	32474908	English	Eur. J. Clin. Invest.	Article
Deora H., Mishra S., Tripathi M., Garg K., Tandon V., Borkar S., Varshney N., Raut R., Chaurasia B., Chandra P.S., Kale S.S.	57195558755;55463271500;51864890400;37037334200;20936293000;8319424100;57201287043;57218418968;57215382617;56269752600;35464498800;	Adapting Neurosurgery Practice During the COVID-19 Pandemic in the Indian Subcontinent	2020	World Neurosurgery	142			e396	e406		29	10.1016/j.wneu.2020.07.038	https://www.scopus.com/inward/record.uri?eid=2-s2.0-85089159957&doi=10.1016%2fj.wneu.2020.07.038&partnerID=40&md5=bce434106f5af1dddd440a11e1727305	Department of Neurosurgery, National Institute of Mental Health and Neuro-Sciences, Bangalore, India; Department of Neurosurgery, All India Institute of Medical Sciences, New Delhi, India; Department of Neurosurgery, Postgraduate Institute of Medical Education and Research, Chandigarh, India; Department of Neurosurgery, Asha Brain And Spine Center, Aligarh, India; Department of Neurosurgery, King…	Deora, H., Department of Neurosurgery, National Institute of Mental Health and Neuro-Sciences, Bangalore, India; Mishra, S., Department of Neurosurgery, All India Institute of Medical Sciences, New Delhi, India; Tripathi, M., Department of Neurosurgery, Postgraduate Institute of Medical Education and Research, Chandigarh, India; Garg, K., Department of Neurosurgery, All India Institute of Medical…	Background: The coronavirus 2019 (COVID-19) pandemic has changed the practice of neurosurgery. Significant resources have been dedicated to the disease. The pandemic in the Indian subcontinent, compared with the rest of the world, is relatively delayed. The neurosurgical practice cannot remain unaffected by hugely disruptive measures such as a lockdown. The inevitable increase in COVID infections…	Coronavirus; COVID-19; Neurosurgery; Social media	hydroxychloroquine; adult; aged; Article; coronavirus disease 2019; depression; disinformation; economic aspect; health survey; human; India; investment; mental health; neurologic disease; neurosurgeon; neurosurgery; outpatient care; pandemic; prophylaxis; social media; telemedicine; ambulatory care; Betacoronavirus; Coronavirus infection; economics; elective surgery; middle aged; neurosurgeon; n…		hydroxychloroquine, 118-42-3, 525-31-5														Cenzato, M., DiMeco, F., Fontanella, M., Locatelli, D., Servadei, F., Editorial. Neurosurgery in the storm of COVID-19: suggestions from the Lombardy region, Italy (ex malobonum) [e-pub ahead of print] J Neurosurg. accessed July 31, 2020; Tartara, F., Cofano, F., Zenga, F., Boeris, D., Garbossa, D., Cenzato, M., Are we forgetting non-COVID-19-related diseases during lockdown? (2020) Acta Neurochi…	Garg, K.; Department of Neurosurgery, India; email: kanwaljeet84@gmail.com			Elsevier Inc.					18788750			32679362	English	World Neurosurg.	Article
Vraga E.K., Bode L.	35369308400;55171224300;	Addressing COVID-19 misinformation on social media preemptively and responsively	2021	Emerging Infectious Diseases	27	2		396	403		52	10.3201/EID2702.203139	https://www.scopus.com/inward/record.uri?eid=2-s2.0-85099925122&doi=10.3201%2fEID2702.203139&partnerID=40&md5=2d8fefbd8fda45f0fa314f1fb32df208	University of Minnesota, Minneapolis, MN, United States; Georgetown University, Washington, DC, United States	Vraga, E.K., University of Minnesota, Minneapolis, MN, United States; Bode, L., Georgetown University, Washington, DC, United States	Efforts to address misinformation on social media have special urgency with the emergence of coronavirus disease (COVID-19). In one effort, the World Health Organization (WHO) designed and publicized shareable infographics to debunk coronavirus myths. We used an experiment to test the efficacy of these infographics, depending on placement and source. We found that exposure to a corrective graphic…		adult; Article; body temperature; Coronaviridae; coronavirus disease 2019; female; human; knowledge; male; misinformation; perception; questionnaire; social media; World Health Organization; attitude to health; consumer health information; deception; interpersonal communication; procedures; Adult; Attitude to Health; Communication; Consumer Health Information; COVID-19; Deception; Female; Humans;…																Starbird, K, Spiro, E, West, J., This covid-19 misinformation went viral Here's what we learned, , https://www.washingtonpost.com/politics/2020/05/08/this-covid-19-misinformation-went-viral-heres-what-we-learned/, 2020 May 8 [cited 2020 Jun 8]; Brennen, JS, Simon, FM, Howard, PN, Nielsen, RK., Types, sources, and claims of COVID-19 misinformation (2020), http://www.primaonline.it/wp-content/uploa…	Vraga, E.K.; University of Minnesota, 338 Murphy Hall, 206 Church St, United States; email: ekvraga@umn.edu			Centers for Disease Control and Prevention (CDC)					10806040		EIDIF	33395379	English	Emerg. Infect. Dis.	Article
Toquero C.M.D.	57216434956;	Addressing infodemic through the comprehensive competency framework of media and information literacy	2023	Journal of public health (Oxford, England)	45	1		e132	e133		1	10.1093/pubmed/fdab412	https://www.scopus.com/inward/record.uri?eid=2-s2.0-85138920280&doi=10.1093%2fpubmed%2ffdab412&partnerID=40&md5=ce9cbfc169b477cfbb642a04dc992086	College of Education, Mindanao State University, General Santos City 9500, Philippines	Toquero, C.M.D., College of Education, Mindanao State University, General Santos City 9500, Philippines	As the world experiments with multiplex approaches to achieve a free pandemic society, infodemic pillages the online and offline realms, which exacerbates the spectrum of media fragilities, especially for particular age groups. Misinformation and disinformation related to health, political, and social issues, among others, deter the thin line that demarcates official reports from fake news. As a …	covid-19; educational settings; public health	curriculum; human; information literacy; interpersonal communication; social media; Communication; COVID-19; Curriculum; Humans; Infodemic; Information Literacy; Social Media																				NLM (Medline)					17413850			35151229	English	J Public Health (Oxf)	Article
Criss S., Nguyen T.T., Norton S., Virani I., Titherington E., Tillmanns E.L., Kinnane C., Maiolo G., Kirby A.B., Gee G.C.	15724417500;56996487900;57223905293;57223917346;57223907870;57223913660;57223909447;57223906867;57223911047;8101303700;	Advocacy, hesitancy, and equity: Exploring U.S. race-related discussions of the COVID-19 vaccine on Twitter	2021	International Journal of Environmental Research and Public Health	18	11	5693				16	10.3390/ijerph18115693	https://www.scopus.com/inward/record.uri?eid=2-s2.0-85106400789&doi=10.3390%2fijerph18115693&partnerID=40&md5=51da6be8e2e22e2d66b2d78159add836	Department of Health Sciences, Furman University, Greenville, SC 29613, United States; Department of Family and Community Medicine, University of California, San Francisco, CA 94110, United States; Department of Community Health Sciences, University of California, Los Angeles, CA 90095, United States	Criss, S., Department of Health Sciences, Furman University, Greenville, SC 29613, United States; Nguyen, T.T., Department of Family and Community Medicine, University of California, San Francisco, CA 94110, United States; Norton, S., Department of Health Sciences, Furman University, Greenville, SC 29613, United States; Virani, I., Department of Health Sciences, Furman University, Greenville, SC …	Background: Our study aimed to describe themes of tweets related to COVID-19 vaccines, race, and ethnicity to explore the context of the intersection of these topics on Twitter. Methods: We utilized Twitterâ€™s Streaming Application Programming Interface (API) to collect a random 1% sample of publicly available tweets from October 2020 to January 2021. The study team conducted a qualitative conte…	Content analysis; People of color; Social media; Twitter; Vaccine; Vaccine hesitancy	SARS-CoV-2 vaccine; access restriction; COVID-19; health services; qualitative analysis; racism; social media; social network; vaccine; Article; content analysis; coronavirus disease 2019; health equity; human; patient advocacy; racism; social media; United States; vaccination; vaccine hesitancy; public health; United States; COVID-19; COVID-19 Vaccines; Humans; Public Health; SARS-CoV-2; Social …		COVID-19 Vaccines			National Institutes of Health,Â NIH;Â National Institute of Child Health and Human Development,Â NICHD: P2CHD041022;Â California Center for Population Research, University of California, Los Angeles,Â CCPR, UCLA: P2C-HD041022;Â National Institute on Minority Health and Health Disparities,Â NIMHD: R00MD012615,Â R01MD015716	Research reported in this publication was supported by the National Institute on Minority Health and Health Disparities, under Award Numbers R00MD012615 (TN) and R01MD015716 (TN). The content is solely the responsibility of the authors and does not necessarily represent the official views of the National Institutes of Health. We are grateful to the California Center for Population Research at UCL…	Funding: Research reported in this publication was supported by the National Institute on Minority Health and Health Disparities, under Award Numbers R00MD012615 (TN) and R01MD015716 (TN). The content is solely the responsibility of the authors and does not necessarily represent the official views of the National Institutes of Health. We are grateful to the California Center for Population Resear…									Nguyen, K.H., Srivastav, A., Razzaghi, H., Williams, W., Lindley, M.C., Jorgensen, C., Abad, N., Singleton, J.A., COVID-19 Vaccination Intent, Perceptions, and Reasons for Not Vaccinating among Groups Prioritized for Early Vaccinationâ€”United States, September and December 2020. Wiley Online Library (2021) Am. J. Transpl, 21, pp. 1650-1656. , [CrossRef]; Khubchandani, J., Sharma, S., Price, J.H.…	Criss, S.; Department of Health Sciences, United States; email: shaniece.criss@furman.edu			MDPI AG					16617827			34073291	English	Int. J. Environ. Res. Public Health	Article
Aghababaeian H., Hamdanieh L., Ostadtaghizadeh A.	55929072200;57216876436;57126206100;	Alcohol intake in an attempt to fight COVID-19: A medical myth in Iran	2020	Alcohol	88			29	32		36	10.1016/j.alcohol.2020.07.006	https://www.scopus.com/inward/record.uri?eid=2-s2.0-85089004521&doi=10.1016%2fj.alcohol.2020.07.006&partnerID=40&md5=55a4742e864d2ced93445b5bfdedaf05	Department of Health in Emergencies and Disasters, School of Public Health, Tehran University of Medical Sciences, Tehran, Iran; Department of Nursing and Emergency Medicine, Dezful University of Medical Sciences, Dezful, Iran	Aghababaeian, H., Department of Health in Emergencies and Disasters, School of Public Health, Tehran University of Medical Sciences, Tehran, Iran, Department of Nursing and Emergency Medicine, Dezful University of Medical Sciences, Dezful, Iran; Hamdanieh, L., Department of Health in Emergencies and Disasters, School of Public Health, Tehran University of Medical Sciences, Tehran, Iran; Ostadtagh…	The coronavirus disease 2019 (COVID-19) spread rapidly worldwide and led to the deaths of thousands of people. To date, there is not any vaccine or specific antiviral medicine that can prevent or treat this virus. This caused panic among people who try their best to prevent being infected. In Iran, methanol poisoning was reported and led to the death of hundreds of people in several provinces. Th…	Alcohol poisoning; COVID-19; Iran; Methanol	alcohol; alcohol; methanol; solvent; age; alcohol consumption; Article; awareness; blindness; cause of death; commercial phenomena; coronavirus disease 2019; death; disease surveillance; disinfection; health care organization; hospital admission; hospitalization; human; information dissemination; intensive care unit; interpersonal communication; intoxication; Iran; methanol poisoning; misinformat…		alcohol, 64-17-5; methanol, 67-56-1; Ethanol; Methanol; Solvents														Aghababaeian, H., Araghi Ahvazi, L., Ostadtaghizadeh, A., The methanol poisoning outbreaks in Iran 2018 (2019) Alcohol and Alcoholism, 54 (2), pp. 128-130; Hundreds die in Iran over false belief drinking methanol cures coronavirus (2020), https://www.abc.net.au/news/2020-04-28/hundreds-dead-in-iran-after-drinking-methanol-to-cure-virus/12192582, Available from:; CERC: Social media and mobile medi…	Ostadtaghizadeh, A.; Department of Health in Emergencies and Disasters, Iran; email: ostadtaghizadeh@gmail.com			Elsevier Inc.					7418329		ALCOE	32693023	English	Alcohol	Article
Baker S.A.	57190686156;	Alt. Health Influencers: how wellness culture and web culture have been weaponised to promote conspiracy theories and far-right extremism during the COVID-19 pandemic	2022	European Journal of Cultural Studies	25	1		3	24		14	10.1177/13675494211062623	https://www.scopus.com/inward/record.uri?eid=2-s2.0-85122780553&doi=10.1177%2f13675494211062623&partnerID=40&md5=8fad0a877af619c7eeecf292160393bd	University of London, United Kingdom	Baker, S.A., University of London, United Kingdom	This article examines the proliferation of alt. health influencers during the COVID-19 pandemic. I analyse the self-presentation strategies used by four alt. health influencers to achieve visibility and status on Instagram over a 12-month period from 11 March 2020, when the pandemic was declared by the World Health Organisation. My analysis reveals the ways in which these influencers appeal to th…	conspiracy theories; conspirituality; COVID-19; disinformation; far-right; influencers; micro-celebrity; misinformation; purity; wellness culture							Parts of this work were originally delivered as a keynote presentation on 16 November 2020 at the conference: Lockdown: Mental Illness, Wellness, and COVID-19. I am grateful to the conference organisers and participants for the opportunity to share these ideas. I am also thankful to the editors of the European Journal of Cultural Studies for their constructive feedback. An original version of thi…										Abidin, C., (2018) Internet Celebrity: Understanding fame online, , Emerald Group Publishing; Apollo, C., Freedom & Truth with Sacha Stone (2020) YouTube, , https://www.youtube.com/watch?v=1OWErfSy_2c, 3, September, accessed 3 January 2021; Asprem, E., Dyrendal, A., Conspirituality reconsidered: How surprising and how new is the confluence of spirituality and conspiracy theory? (2015) Journal of …	Baker, S.A.; University of LondonUnited Kingdom; email: stephanie.baker@city.ac.uk			SAGE Publications Ltd					13675494				English	Eur. J. of Cult. Stud.	Article
Jemielniak D., Krempovych Y.	17434621600;57223892877;	An analysis of AstraZeneca COVID-19 vaccine misinformation and fear mongering on Twitter	2021	Public Health	200			4	6		32	10.1016/j.puhe.2021.08.019	https://www.scopus.com/inward/record.uri?eid=2-s2.0-85116592527&doi=10.1016%2fj.puhe.2021.08.019&partnerID=40&md5=5e7f683b1cf1b089f261b522510982d7	Kozminski University, Management in Networked and Digital Societies (MINDS), Warsaw, Poland; Harvard University, Berkman-Klein Center for Internet and Society, Cambridge, MA, United States	Jemielniak, D., Kozminski University, Management in Networked and Digital Societies (MINDS), Warsaw, Poland, Harvard University, Berkman-Klein Center for Internet and Society, Cambridge, MA, United States; Krempovych, Y., Kozminski University, Management in Networked and Digital Societies (MINDS), Warsaw, Poland	Objectives: The objective of this study was to analyse the media discourse about the AstraZeneca COVID-19 vaccine on Twitter. Study design: The study design used in this study is data scraping, media analysis, social network analysis, and botometer. Methods: We collected 221,922 tweets containing â€˜#AstraZenecaâ€™ from 1 January 2021 to 22 March 2021. From 50,080 tweets in the English language, …	AstraZeneca; COVID-19 vaccine; Disinformation	SARS-CoV-2 vaccine; COVID-19; data set; media role; public health; social media; vaccine; anti-vaccination movement; Article; coronavirus disease 2019; diplomacy; disinformation; employee; English (language); fear; human; information processing; misinformation; pandemic; politics; social media; social media analysis; social network analysis; South Asia; vaccination; fear; interpersonal communicat…		COVID-19 Vaccines			Narodowe Centrum Bada? i Rozwoju,Â NCBR	This work was possible thanks to a grant no. GOSPOSTRATEG-II/0007/2020-00 from Polish National Center for Research and Development .										Carrion-Alvarez, D., Tijerina-Salina, P.X., Fake news in COVID-19: a perspective (2020) Health Promot Perspect, 10 (4), pp. 290-291; Ashton, J., COVID-19 and the anti-vaxxers (2021) J R Soc Med, 114 (1), pp. 42-43; Jemielniak, D., Thick Big Data: doing digital social sciences (2020), Oxford University Press Oxford; Pacheco, D., Hui, P.-M., Torres-Lugo, C., Truong, B.T., Flammini, A., Menczer, F.,…	Jemielniak, D.; Kozminski University, Poland; email: djemielniak@cyber.harvard.edu			Elsevier B.V.					333506		PUHEA	34628307	English	Public Health	Article
Sauvayre R., Vernier J., ChauviÃ¨re C.	57195351698;57705876000;6602316548;	An Analysis of French-Language Tweets about COVID-19 Vaccines: Supervised Learning Approach	2022	JMIR Medical Informatics	10	5	e37831				1	10.2196/37831	https://www.scopus.com/inward/record.uri?eid=2-s2.0-85130622088&doi=10.2196%2f37831&partnerID=40&md5=3f406415cb5d88ca8b12f10cf389a779	Laboratoire de Psychologie Sociale et Cognitive, UniversitÃ© Clermont Auvergne, Centre National de la Recherche Scientifique, Clermont-Ferrand, France; Polytech Clermont, Clermont Auvergne INP, Aubiere, France; Laboratoire de MathÃ©matiques Blaise Pascal, UniversitÃ© Clermont Auvergne, Centre National de la Recherche Scientifique, Clermont-Ferrand, France	Sauvayre, R., Laboratoire de Psychologie Sociale et Cognitive, UniversitÃ© Clermont Auvergne, Centre National de la Recherche Scientifique, Clermont-Ferrand, France, Polytech Clermont, Clermont Auvergne INP, Aubiere, France; Vernier, J., Laboratoire de Psychologie Sociale et Cognitive, UniversitÃ© Clermont Auvergne, Centre National de la Recherche Scientifique, Clermont-Ferrand, France; ChauviÃ¨r…	Background: As the COVID-19 pandemic progressed, disinformation, fake news, and conspiracy theories spread through many parts of society. However, the disinformation spreading through social media is, according to the literature, one of the causes of increased COVID-19 vaccine hesitancy. In this context, the analysis of social media posts is particularly important, but the large amount of data ex…	CamemBERT language model; COVID-19; disinformation; epistemology; language model; machine learning; method; natural language processing; public health; social media; vaccine																	Sauvayre, R., Ethics of belief, trust and epistemic value: the case of the scientific controversy surrounding the measles vaccine (2021) JLAE, 18 (4), pp. 24-34. , Sep 24; [doi]; Kata, A., A postmodern Pandora's box: anti-vaccination misinformation on the Internet (2010) Vaccine, 28 (7), pp. 1709-1716. , Feb 17; [doi] [Medline: 20045099]; Kata, A., Anti-vaccine activists, Web 2.0, and the postmod…	Sauvayre, R.; Polytech Clermont, 2, avenue Blaise Pascal, Aubiere, France; email: romy.sauvayre@uca.fr			JMIR Publications Inc.					22919694				English	JMIR Med. Inform.	Article
YÃ¼ce M.Ã–., Adal? E., Kanmaz B.	57209849217;57209853502;57209582427;	An analysis of YouTube videos as educational resources for dental practitioners to prevent the spread of COVID-19	2021	Irish Journal of Medical Science	190	1		19	26		21	10.1007/s11845-020-02312-5	https://www.scopus.com/inward/record.uri?eid=2-s2.0-85088478614&doi=10.1007%2fs11845-020-02312-5&partnerID=40&md5=795fe2cce8ac876a192a19fe6a2737e9	Department of Oral and Maxillofacial Surgery, School of Dentistry, Ege University, Izmir, Turkey; Department of Oral and Maxillofacial Surgery, School of Dentistry, Izmir Demokrasi University, Izmir, Turkey; Department of Periodontology, School of Dentistry, Izmir Demokrasi University, Izmir, Turkey	YÃ¼ce, M.Ã–., Department of Oral and Maxillofacial Surgery, School of Dentistry, Ege University, Izmir, Turkey; Adal?, E., Department of Oral and Maxillofacial Surgery, School of Dentistry, Izmir Demokrasi University, Izmir, Turkey; Kanmaz, B., Department of Periodontology, School of Dentistry, Izmir Demokrasi University, Izmir, Turkey	Background: Coronavirus disease (COVID-19) was first reported on 31 December 2019 and has rapidly been spreading day by day. Dental patients and professionals have a high risk of the coronavirus infection and also have a huge responsibility to prevent its spread during emergency dental treatment over the period of the COVID-19 outbreak. Aim: Informing patients and dental practitioners about the n…	COVID-19; Dental general practice; Disease outbreaks; SARS coronavirus	Article; Australia; Canada; content analysis; coronavirus disease 2019; cross-sectional study; data analysis software; dental health; dental personnel; dental practice; educational technology; human; image quality; India; infection control; infection prevention; United Arab Emirates; United Kingdom; United States; videorecording; Coronavirinae; dental auxiliary; dentist; education; epidemic; infe…			SPSS version 21, IBM, United States	IBM, United States												Meng, L., Hua, F., Bian, Z., Coronavirus disease 2019 (COVID-19): Emerging and future challenges for dental and oral medicine (2020) J Dent Res, , Mar 12 [Online ahead of print]; Peng?, X., Xu, X., Li, Y., Transmission routes of 2019-nCoV and controls in dental practice (2020) Int J Oral Sci, 12, p. 9; Xu, H., Zhong, L., Deng, J., High expression of ACE2 receptor of 2019-nCoV on the epithelial ce…	YÃ¼ce, M.Ã–.; Department of Oral and Maxillofacial Surgery, Turkey; email: meltemozdn@hotmail.com			Springer Science and Business Media Deutschland GmbH					211265		IJMSA	32700083	English	Ir. J. Med. Sci.	Article
Mohdeb D., Laifa M., Naidja M.	56539984400;57156638400;55638787400;	An Arabic Corpus for Covid-19 related Fake News	2021	Proceedings - 2021 IEEE International Conference on Recent Advances in Mathematics and Informatics, ICRAMI 2021							1	10.1109/ICRAMI52622.2021.9585909	https://www.scopus.com/inward/record.uri?eid=2-s2.0-85125965680&doi=10.1109%2fICRAMI52622.2021.9585909&partnerID=40&md5=a4a144d67aa153d1def75bea94e14219	Computer Science Departement, Mohamed El Bachir El Ibrahimi University, Bordj Bou Arreridj, Algeria	Mohdeb, D., Computer Science Departement, Mohamed El Bachir El Ibrahimi University, Bordj Bou Arreridj, Algeria; Laifa, M., Computer Science Departement, Mohamed El Bachir El Ibrahimi University, Bordj Bou Arreridj, Algeria; Naidja, M., Computer Science Departement, Mohamed El Bachir El Ibrahimi University, Bordj Bou Arreridj, Algeria	In 2020, we have witnessed a universal health crisis that affected the lives of many people around the world. Covid-19 outbreak has been accompanied with an unprecedented wave of misinformation shared on the web and social media leading to confusion and inappropriate public reactions. In this paper, we investigate the fake news spread in Arabic content during the pandemic crisis. We have collecte…	Coronavirus; Covid-19; Fake news; Fake news detection; Machine learning	Fake detection; Support vector machines; Baseline methods; Coronaviruses; Covid-19; Detection tasks; Fake news; Fake news detection; Health crisis; Knowledge IT; Social media; Web media; Coronavirus																Zhou, X., Zafarani, R., Fake News: A survey ofresearch, Detection Methods, and Opportunities (2018) ACM Comput. Surv.; Allcott, H., Gentzkow, M., Social media and fake news in the 2016 election (2017) Journal of Economic Perspectives, 31 (2); Zannettou, S., Sirivianos, M., Blackburn, J., Kourtellis, N., The web offalse information: Rumors, fake news, hoaxes, clickbait, and various other shenaniga…		Bendjenna H.Meraoumia A.Amroune M.Ridda L.M.Boumaza N.Abdelmalek S.Ouannas A.Laimeche L.	IEEE;IEEE Alegria Section;Laboratory of Mathematics, Informatics and Systems (LAMIS);Larbi Tebessi Universty of Tebessa	Institute of Electrical and Electronics Engineers Inc.	2021 IEEE International Conference on Recent Advances in Mathematics and Informatics, ICRAMI 2021	21 September 2021 through 22 September 2021		177032		9780000000000			English	Proc. - IEEE Int. Conf. Recent Adv. Math. Informatics, ICRAMI	Conference Paper
Varshney D., Vishwakarma D.K.	57210204539;56711360100;	An automated multi-web platform voting framework to predict misleading information proliferated during COVID-19 outbreak using ensemble method	2023	Data and Knowledge Engineering	143		102103					10.1016/j.datak.2022.102103	https://www.scopus.com/inward/record.uri?eid=2-s2.0-85142511513&doi=10.1016%2fj.datak.2022.102103&partnerID=40&md5=c26b115429abd4262f8d581dad8cbea1	Biometric Research Laboratory, Department of Information Technology, Delhi Technological University, Delhi, 110042, India	Varshney, D., Biometric Research Laboratory, Department of Information Technology, Delhi Technological University, Delhi, 110042, India; Vishwakarma, D.K., Biometric Research Laboratory, Department of Information Technology, Delhi Technological University, Delhi, 110042, India	The spreading of misleading information on social web platforms has fuelled massive panic and confusion among the public regarding the Corona disease, the detection of which is of paramount importance. Previous studies mainly relied on a specific web platform to collect crucial evidence to detect fake content. The analysis identifies that retrieving clues from two or more different sources/web pl…	COVID-19; Fake news; Google; Machine learning; Misleading information; Multi-web platforms; YouTube	Fake detection; Forecasting; Information dissemination; Machine learning; Ensemble methods; Fake news; Google+; Health policy; Linguistic similarities; Machine-learning; Misleading informations; Multi-web platform; Social webs; YouTube; COVID-19						Yes, Yes										Valecha, R., Srinivasan, S.K., Volety, T., Kwon, K.H., Agrawal, M., Rao, H.R., Fake news sharing: An investigation of threat and coping cues in the context of the Zika virus (2021) Digit. Threat. Res. Pract., 2 (2), pp. 1-16; Valecha, R., Oh, O., Rao, R., An exploration of collaboration over time in collective crisis response during the Haiti 2010 earthquake (2013); Valecha, R., Sultania, A., Cha…	Vishwakarma, D.K.; Biometric Research Laboratory, India; email: dinesh@dtu.ac.in			Elsevier B.V.					0169023X		DKENE		English	Data Knowl Eng	Article
Wang Z., Xu J.	57678909600;57207904083;	An Empirical Research on How to Tackle Infodemic in China: Stakeholders and Algorithms	2022	Frontiers in Political Science	4		858093					10.3389/fpos.2022.858093	https://www.scopus.com/inward/record.uri?eid=2-s2.0-85129796629&doi=10.3389%2ffpos.2022.858093&partnerID=40&md5=cb125c2e84c4e6aa4939aed9cd6986b8	School of Journalism and Communication, Peking University, Beijing, China	Wang, Z., School of Journalism and Communication, Peking University, Beijing, China; Xu, J., School of Journalism and Communication, Peking University, Beijing, China	The COVID-19 pandemic was accompanied by an infodemic, which has now become a global concern. Despite the relatively timely and extensive guidelines regarding COVID-19 prevention and treatment, effective and standardized solutions for managing this infodemic are still lacking. In light of the ubiquity of social media in China, various algorithms have been applied to new media platforms to help co…	algorithm; COVID-19; digital governance; infodemic; internet platforms																	Agarwal, N.K., Alsaeedi, F., Understanding and fighting disinformation and fake news: Towards an information behavior framework (2020) Proc. Assoc. Inform. Sci. Technol, 57, p. e327; Chen, H.M., Research on related issues of online rumor refutation in public health emergencies from the audience's perspective: Based on the analysis of major online rumor refutation platforms in the COVID-19 pandemi…	Xu, J.; School of Journalism and Communication, China; email: xujing@pku.edu.cn			Frontiers Media S.A.					26733145				English	Front. Political. Sci.	Article
Qasem S.N., Al-Sarem M., Saeed F.	34771853500;43461087100;54892561900;	An ensemble learning based approach for detecting and tracking COVID19 rumors	2021	Computers, Materials and Continua	70	1		1721	1747		10	10.32604/cmc.2022.018972	https://www.scopus.com/inward/record.uri?eid=2-s2.0-85114557063&doi=10.32604%2fcmc.2022.018972&partnerID=40&md5=af1ddbcc26a9e1737240024ae36464d7	Computer Science Department, College of Computer and Information Sciences, Al Imam Mohammad Ibn Saud Islamic University (IMSIU), Riyadh, 11432, Saudi Arabia; Computer Science Department, Faculty of Applied Science, Taiz University, Taiz, 6803, Yemen; College of Computer Science and Engineering, Taibah University, Medina, Saudi Arabia; Information System Department, Saba'a Region University, Maree…	Qasem, S.N., Computer Science Department, College of Computer and Information Sciences, Al Imam Mohammad Ibn Saud Islamic University (IMSIU), Riyadh, 11432, Saudi Arabia, Computer Science Department, Faculty of Applied Science, Taiz University, Taiz, 6803, Yemen; Al-Sarem, M., College of Computer Science and Engineering, Taibah University, Medina, Saudi Arabia, Information System Department, Saba…	Rumors regarding epidemic diseases such as COVID 19, medicines and treatments, diagnostic methods and public emergencies can have harmful impacts on health and political, social and other aspects of people's lives, especially during emergency situations and health crises. With huge amounts of content being posted to social media every second during these situations, it becomes very difficult to d…	COVID-19; Rumor detection; Rumor tracking; Similarity techniques; Social media analytics	Diagnosis; Genetic algorithms; Social networking (online); Support vector machines; Detection and tracking; Diagnostic methods; Emergency situation; Ensemble learning; Epidemic disease; Healthcare sectors; Machine learning methods; Public emergencies; Learning systems					Imam Mohammed Ibn Saud Islamic University,Â ImamU: 20-12-18-013;Â Deanship of Scientific Research, King Saud University	The authors would like to thank Deanship of Scientific Research at Al Imam Mohammad ibn Saud Islamic university, Saudi Arabia, for financing this project under the grant no. (20-12-18-013).	Funding Statement: This research was funded by the Deanship of Scientific Research, Mohammad Ibn Saud Islamic University, Saudi Arabia, Grant No. (20-12-18-013).									Alzanin, S. M., Azmi, A. M., Detecting rumors in social media: A survey (2018) Procedia Computer Science, 142, pp. 294-300; Liu, F., Burton-Jones, A., Xu, D., Rumors on social media in disasters: Extending transmission to retransmission (2014) Proc. of Pacific Asia Conf. on Information Systems, p. 49. , Chengdu, China; Wu, L., Li, J., Hu, X., Liu, H., Gleaning wisdom from the past: early detectio…	Saeed, F.; College of Computer Science and Engineering, Saudi Arabia; email: fsaeed@taibahu.edu.sa			Tech Science Press					15462218				English	Comput. Mater. Continua	Article
Olaleye T.O., Arogundade O.T., Abayomi-Alli A., Adesemowo A.K.	57216846632;36805695100;57218001210;15031086000;	An ensemble predictive analytics of COVID-19 infodemic tweets using bag of words	2021	Data Science for COVID-19 Volume 1: Computational Perspectives				365	380		5	10.1016/B978-0-12-824536-1.00004-6	https://www.scopus.com/inward/record.uri?eid=2-s2.0-85127658808&doi=10.1016%2fB978-0-12-824536-1.00004-6&partnerID=40&md5=e77153d9c21a843f0e0bf928b8397aae	Computer Centre and Services, Federal College of Education, Ogun State, Abeokuta, Nigeria; Department of Computer Science, Federal University of Agriculture, Ogun State, Abeokuta, Nigeria; Nelson Mandela University, Port Elizabeth, South Africa	Olaleye, T.O., Computer Centre and Services, Federal College of Education, Ogun State, Abeokuta, Nigeria; Arogundade, O.T., Computer Centre and Services, Federal College of Education, Ogun State, Abeokuta, Nigeria, Department of Computer Science, Federal University of Agriculture, Ogun State, Abeokuta, Nigeria; Abayomi-Alli, A., Department of Computer Science, Federal University of Agriculture, O…	Fake COVID-19 tweets appear as legitimate and appealing to unsuspecting internet users because of lack of prior knowledge of the novel pandemic. Such news could be misleading, counterproductive, unethical, unprofessional, and sometimes, constitute a log in the wheel of global efforts toward flattening the virus spread curve. Therefore, aside the COVID-19 pandemic, dealing with fake news and myths…	Bag of words; COVID-19; Ensemble; Fake news; Machine learning; Tweeter																	(2020) Coronavirus Disease 2019 (COVID-19) Situation Report, , https://www.who.int/emergencies/diseases/novel-coronavirus-2019/situation-reports, WHO, World Health Organisation Geneva, Accessed: April. 08, 2020. [Online]. Available; Dong, E., Du, H., Gardner, L., An interactive web-based dashboard to track COVID-19 in real time (2020) Lancet Infect. Dis., 20 (5); Pulido, C.M., Villarejo-Carballid…				Elsevier						9780000000000			English	Data Science for COVID-19 Volume 1: Computational Perspectives	Book Chapter
Jain L.	57195480791;	An entropy-based method to control COVID-19 rumors in online social networks using opinion leaders	2022	Technology in Society	70		102048				2	10.1016/j.techsoc.2022.102048	https://www.scopus.com/inward/record.uri?eid=2-s2.0-85132884962&doi=10.1016%2fj.techsoc.2022.102048&partnerID=40&md5=3f373b7edef4bc21f1040e1ff16b369f	Department of Computer Science & Engineering, India; Delhi Technological University, New Delhi, India	Jain, L., Department of Computer Science & Engineering, India, Delhi Technological University, New Delhi, India	- In the ongoing COVID-19 pandemic, people spread various COVID-19-related rumors and hoaxes that negatively influence human civilization through online social networks (OSN). The proposed research addresses the unique and innovative approach to controlling COVID-19 rumors through the power of opinion leaders (OLs) in OSN. The entire process is partitioned into two phases; the first phase describ…	COVID-19 rumors; Entropy; Health misinformation; Online social network; Opinion leader; Reputation	Entropy; Social networking (online); COVID-19 rumor; Entropy-based methods; Health misinformation; Human civilization; Identification algorithms; Innovative approaches; Opinion leaders; Power; Reputation; Two phase; COVID-19; algorithm; COVID-19; efficiency measurement; empirical analysis; information; media role; network analysis; social network						Not applicable.										World Health Organization, WHO Characterizes COVID-19 as a Pandemic (2020), https://www.who.int/director-general/speeches/detail/who-director-general-s-opening-remarks-at-the-media-briefing-on-covid-19---11-march-2020, World Heal. Organ; Radu, R., (2020) Fighting the â€˜Infodemicâ€™: Legal Responses to COVID-19 Disinformation, 6. , Soc. Media + Soc; Palacios Cruz, M., Santos, E., VelÃ¡zquez Cerva…				Elsevier Ltd					0160791X				English	Technol. Soc.	Article
De Magistris G., Russo S., Roma P., Starczewski J.T., Napoli C.	57497416000;57211467840;35900331800;22434189000;36866742400;	An Explainable Fake News Detector Based on Named Entity Recognition and Stance Classification Applied to COVID-19	2022	Information (Switzerland)	13	3	137				16	10.3390/info13030137	https://www.scopus.com/inward/record.uri?eid=2-s2.0-85126568633&doi=10.3390%2finfo13030137&partnerID=40&md5=71a083c35c22f11b5151f898cf4a3430	Department of Computer, Automation and Management Engineering, Sapienza University of Rome, via Ariosto 25, Roma, 00185, Italy; Department of Psychology, Sapienza University of Rome, via dei Marsi 78, Roma, 00185, Italy; Department of Human Neurosciences, Sapienza Univesity of Rome, Piazzale Aldo Moro 5, Roma, 00185, Italy; Department of Intelligent Computer Systems, Czestochowa University of Tec…	De Magistris, G., Department of Computer, Automation and Management Engineering, Sapienza University of Rome, via Ariosto 25, Roma, 00185, Italy; Russo, S., Department of Psychology, Sapienza University of Rome, via dei Marsi 78, Roma, 00185, Italy; Roma, P., Department of Human Neurosciences, Sapienza Univesity of Rome, Piazzale Aldo Moro 5, Roma, 00185, Italy; Starczewski, J.T., Department of I…	Over the last few years, the phenomenon of fake news has become an important issue, especially during the worldwide COVID-19 pandemic, and also a serious risk for the public health. Due to the huge amount of information that is produced by the social media such as Facebook and Twitter it is becoming difficult to check the produced contents manually. This study proposes an automatic fake news dete…	CNN; COVID-19; Explainable artificial intelligence; Fake news; Named entity recognition; Natural language processing; Vaccines	Deep learning; Fake detection; Health risks; Learning algorithms; Natural language processing systems; Vaccines; Amount of information; CNN; COVID-19; Detection system; Explainable artificial intelligence; Facebook; Fake news; Learning languages; Named entity recognition; Social media; Social networking (online)					Sapienza UniversitÃ di Roma	Acknowledgments: This work has been partially supported by the Hermes-WIRED project within the Large Research Projects grant framework 2020 funded by Sapienza University of Rome.										Allcott, H., Gentzkow, M., Social media and fake news in the 2016 election (2017) J. Econ. Perspect, 31, pp. 211-236. , [CrossRef]; Gelfert, A., Fake news: A definition (2018) Informal Log, 38, pp. 84-117. , [CrossRef]; GallÃ¨, F., Veshi, A., Sabella, E.A., Ã‡itozi, M., Da Molin, G., Ferracuti, S., Liguori, G., Napoli, C., Awareness and Behaviors Regarding COVID-19 among Albanian Undergraduates (…	Napoli, C.; Department of Computer, via Ariosto 25, Italy; email: cnapoli@diag.uniroma1.it			MDPI					20782489				English	Information	Article
Shehata A.M.K., Al-Suqri M.N., Alsalmi J., Osman N.E., Alrashdi S., Khalaf M.A.	56797819600;36924490400;24480588300;57468210600;58157889400;57224440114;	An exploration of perceptions and use of misinformation on the social Web in Oman	2023	Global Knowledge, Memory and Communication								10.1108/GKMC-08-2022-0190	https://www.scopus.com/inward/record.uri?eid=2-s2.0-85150880927&doi=10.1108%2fGKMC-08-2022-0190&partnerID=40&md5=2def1d916cd3aa889af38beaef3b5143	Department of Information Studies, Sultan Qaboos University, Muscat, Oman; Department of Information Systems, University of Nizwa, Nizwa, Oman; Department of Information Systems, Ministry of Education, Muscat, Oman; Psychology Department, Sultan Qaboos University, Seeb, Oman; Minia University, Minya, Egypt	Shehata, A.M.K., Department of Information Studies, Sultan Qaboos University, Muscat, Oman; Al-Suqri, M.N., Department of Information Studies, Sultan Qaboos University, Muscat, Oman; Alsalmi, J., Department of Information Systems, University of Nizwa, Nizwa, Oman; Osman, N.E., Department of Information Studies, Sultan Qaboos University, Muscat, Oman; Alrashdi, S., Department of Information System…	Purpose: The purpose of this study is to investigate individualsâ€™ perceptions and behavior when dealing with misinformation on social media platforms. While misinformation is not a new phenomenon, the COVID-19 outbreak has accelerated its spread through social media outlets, leading to widespread exposure to false or misleading information. This exposure can have serious consequences on individ…	COVID19; Misinformation; Oman; Social Web						Ministry of Higher Education, Research and Innovation,Â MoHERI	The research leading to these results has received funding from the Ministry of Higher Education, Research and Innovation (MoHERI) of the Sultanate of Oman under the Block Funding Program. MoHERI Block Funding Agreement No [MoHERI/BFP/SQU/01/2021].										Agarwal, B., Agarwal, A., Harjule, P., Rahman, A., Understanding the intent behind sharing misinformation on social media (2022) Journal of Experimental & Theoretical Artificial Intelligence, pp. 1-15; Ahvanooey, M.T., Zhu, M.X., Mazurczyk, W., Choo, K.-K.R., Conti, M., Zhang, J., Misinformation detection on social media: challenges and the road ahead (2022) IT Professional, 24 (1), pp. 34-40; Al…	Shehata, A.M.K.; Department of Information Studies, Oman; email: a.shehata@squ.edu.om			Emerald Publishing					25149342				English	Glob. Knowl., Mem. Commun.	Article
Al-Zaman M.S.	57219540639;	An exploratory study of social media users' engagement with COVID-19 vaccine-related content	2021	F1000Research	10		236				7	10.12688/f1000research.51210.3	https://www.scopus.com/inward/record.uri?eid=2-s2.0-85105650589&doi=10.12688%2ff1000research.51210.3&partnerID=40&md5=628161447d807742d353edd6aba7084e	Department of Journalism and Media Studies, Jahangirnagar University, Dhaka, 1342, Bangladesh; Department of Media and Technology Studies, University of Alberta, Edmonton, AB T6G 2E6, Canada	Al-Zaman, M.S., Department of Journalism and Media Studies, Jahangirnagar University, Dhaka, 1342, Bangladesh, Department of Media and Technology Studies, University of Alberta, Edmonton, AB T6G 2E6, Canada	Background: Facebook, as the world's most popular social media platform, has been playing various important roles throughout the COVID-19 pandemic, allowing users to produce and share health-related information that both eases and complicates public health communication. However, the characteristics of vaccine-related Facebook content and users' reaction to the vaccine issue has been an unexplore…	COVID-19 vaccine; Facebook; social media content; user engagement; medicine.	SARS-CoV-2 vaccine; Article; attitude to health; Bangla language; Bangladesh; coronavirus disease 2019; human; lingua franca; medical information; misinformation; social media; vaccine hesitancy; pandemic; COVID-19; COVID-19 Vaccines; Humans; Pandemics; SARS-CoV-2; Social Media		COVID-19 Vaccines														Al-Rawi, A., Networked Emotional News on Social Media (2020) Journalism Practice, 14 (9), pp. 1125-1141; Al-Zaman, M.S., An exploratory study of social media users' engagement with COVID-19 vaccine-related contents (2021), http://www.doi.org/10.7910/DVN/RCWH9D, Harvard Dataverse, V1; Al-Zaman, M.S., Sife, S.A., Sultana, M., Social Media Rumors in Bangladesh (2020) Journal of Information Science T…	Al-Zaman, M.S.; Department of Journalism and Media Studies, Bangladesh; email: msalzaman@juniv.edu			F1000 Research Ltd					20461402			34853675	English	F1000 Res.	Article
Xie T., Tan T., Li J.	57218822503;57218824021;56456761300;	An extensive search trends-based analysis of public attention on social media in the early outbreak of covid-19 in china	2020	Risk Management and Healthcare Policy	13			1353	1364		9	10.2147/RMHP.S257473	https://www.scopus.com/inward/record.uri?eid=2-s2.0-85090365213&doi=10.2147%2fRMHP.S257473&partnerID=40&md5=0b887269311dd91a13e1ca7a208a97ce	Centre De Recherche Sur Les Liens Sociaux (CERLIS), Paris Descartes University, Paris, France; Institute of New Rural Development, South China Agricultural University, Guangzhou, China; School of International Relations, Sun Yat-Sen University, Guangzhou, China; School of Management, Curtin University, Perth, WA, Australia	Xie, T., Centre De Recherche Sur Les Liens Sociaux (CERLIS), Paris Descartes University, Paris, France; Tan, T., Institute of New Rural Development, South China Agricultural University, Guangzhou, China; Li, J., School of International Relations, Sun Yat-Sen University, Guangzhou, China, School of Management, Curtin University, Perth, WA, Australia	Background: A novel coronavirus (COVID-19) caused pneumonia broke out at the end of 2019 in Wuhan, China. Many cases were subsequently reported in other cities, which has aroused strong reverberations on the Internet and social media around the world. Objective: The aim of this study was to investigate the reaction of global Internet users to the outbreak of COVID-19 by evaluating the possibility…	COVID-19; Internet monitoring; Public attention; Search index	Article; China; controlled study; Coronavirinae; coronavirus disease 2019; disinformation; emergency; epidemic; human; Internet; internet access; monitoring; public health; public opinion; social attitude; social media; trend study					China Scholarship Council,Â CSC: 201708070092	This research was funded by CHINA SCHOLARSHIP COUNCIL, grant number 201708070092.										Zhu, N, Zhang, D, Wang, W, A novel coronavirus from patients with pneumonia in China, 2019 (2020) N Engl J Med, 382 (8), pp. 727-733; Novel coronavirus (2019-nCoV) situation Report-43, , https://www.who.int/docs/default-source/coronaviruse/situation-reports/20200303-sitrep-43-covid-19.pdf?sfvrsn=76e425ed_2, WHO. Accessed August 13, 2020. Accessed March 11, 2020; Wang, Z, Yang, B, Li, Q, Wen, L, Z…	Xie, T.; Centre De Recherche Sur Les Liens Sociaux (CERLIS), France; email: tiantian.xie@etu.parisdescartes.fr			Dove Medical Press Ltd					11791594				English	Risk Manage. Healthc. Policy	Article
Greene A.K., Maloul E., Kelly D.A., Norling H.N., Brownstone L.M.	57202600918;57419428100;57224590940;57419954800;55070907700;	An Immaculate Keeper of My Social Media Feed: Social Media Usage in Body Justice Communities During the COVID-19 Pandemic	2022	Social Media and Society	8	1					3	10.1177/20563051221077024	https://www.scopus.com/inward/record.uri?eid=2-s2.0-85125920602&doi=10.1177%2f20563051221077024&partnerID=40&md5=6a4385be921e3aa3b6b58475dc996016	Lehigh University, United States; University of Michigan, United States; University of Denver, United States	Greene, A.K., Lehigh University, United States; Maloul, E., University of Michigan, United States; Kelly, D.A., University of Denver, United States; Norling, H.N., University of Denver, United States; Brownstone, L.M., University of Denver, United States	This article examines how individuals proximate to online body justice communities utilized and experienced social media during COVID-19. The majority of research during the pandemic has been quantitative and survey-based; it has also tended to center (dis)information spread or mental health concerns. Our qualitative interviews with 44 individuals offer nuanced insights into what social media mea…	body justice; COVID-19; curation; Instagram; media usage																	Anderson, M., Vogels, E.A., (2020) Americans turn to technology during COVID-19 outbreak, say an outage would be a problem, , https://www.pewresearch.org/fact-tank/2020/03/31/americans-turn-to-technology-during-covid-19-outbreak-say-an-outage-would-be-a-problem/, July, 27, Pew Research Center; Aparicio-Martinez, P., Perea-Moreno, A.J., Martinez-Jimenez, M.P., Redel-MacÃ­as, M.D., Pagliari, C., Va…	Greene, A.K.; Lehigh UniversityUnited States; email: akg319@lehigh.edu			SAGE Publications Ltd					20563051				English	Social Media Soc.	Article
Alshahrani R., Babour A.	56193502000;56426219500;	An infodemiology and infoveillance study on covid-19: Analysis of twitter and google trends	2021	Sustainability (Switzerland)	13	15	8528				2	10.3390/su13158528	https://www.scopus.com/inward/record.uri?eid=2-s2.0-85111616600&doi=10.3390%2fsu13158528&partnerID=40&md5=6cf58fbf8d29ccbecd5e92ad580ed7c5	Department of Computer Science, Taif University, Taif, 26571, Saudi Arabia; Department of Information Systems, King Abdulaziz University, Jeddah, 21589, Saudi Arabia	Alshahrani, R., Department of Computer Science, Taif University, Taif, 26571, Saudi Arabia; Babour, A., Department of Information Systems, King Abdulaziz University, Jeddah, 21589, Saudi Arabia	Infodemiology uses web-based data to inform public health policymakers. This study aimed to examine the diffusion of Arabic language discussions and analyze the nature of Internet search behaviors related to the global COVID-19 pandemic through two platforms (Twitter and Google Trends) in Saudi Arabia. A set of Twitter Arabic data related to COVID-19 was collected and analyzed. Using Google Trend…	Coronavirus; COVID-19; Google Trends; Infodemiology; Infoveillance; Social media; Twitter	COVID-19; database; health policy; information system; Internet; public health; Saudi Arabia; Coronavirus																Harapan, H., Itoh, N., Yufika, A., Winardi, W., Keam, S., Te, H., Megawati, D., Mudatsir, M., Coronavirus disease 2019 (COVID-19): A literature review (2020) J. Infect. Public Health, 13, pp. 667-673. , [CrossRef] [PubMed]; (2020) Managing the COVID-19 Infodemic: Promoting Healthy Behaviours and Mitigating the Harm from Misinformation and Disinformation, , https://www.who.int/news/item/23-09-2020…	Babour, A.; Department of Information Systems, Saudi Arabia; email: ababor@kau.edu.sa			MDPI					20711050				English	Sustainability	Article
Wall R., Evers J., Haydock D.	58114919700;56205546100;46261189700;	An International Systematic Review Concerning the Effect of Social Media Exposure on Public Compliance with Infection Prevention and Control Measures During the COVID-19 Pandemic	2023	Journal of Infection Prevention	24	3		103	112			10.1177/17571774231159574	https://www.scopus.com/inward/record.uri?eid=2-s2.0-85148759937&doi=10.1177%2f17571774231159574&partnerID=40&md5=d2b69673559ef49830a9971a0fa6fbd7	University of Chester, Riverside Campus Castle Drive, Chester, CH1 1SL, United Kingdom	Wall, R., University of Chester, Riverside Campus Castle Drive, Chester, CH1 1SL, United Kingdom; Evers, J., University of Chester, Riverside Campus Castle Drive, Chester, CH1 1SL, United Kingdom; Haydock, D., University of Chester, Riverside Campus Castle Drive, Chester, CH1 1SL, United Kingdom	Background: Effective health communication is crucial for achieving positive population health outcomes. This is important for infection prevention and control (IPC), which relies on widespread public compliance to be effective. Whilst social media (SM) platforms disseminate health information, there is conflicting evidence to suggest their influence on compliance with public health guidelines. O…	adherence; compliance; COVID-19; health communication; infection prevention and control; Social media																	Al-Dmour, H., Masaâ€™deh, R., Salman, A., influence of social media platforms on public health protection against the covid-19 pandemic via the mediating effects of public health awareness and behavioral changes: integrated model (2020) Journal of Medical Internet Research, 22 (8). , e19996; Al-Hasan, A., Khuntia, J., Yim, D., Threat, coping, and social distance adherence during covid-19: cross-c…	Wall, R.; University of Chester, Riverside Campus Castle Drive, United Kingdom; email: rachelmadelinewall@gmail.com			SAGE Publications Ltd					17571774				English	J. Infect. Prevent.	Review
Dhiman A., Toshniwal D.	57191090563;8683737500;	An Unsupervised Misinformation Detection Framework to Analyze the Users using COVID-19 Twitter Data	2020	Proceedings - 2020 IEEE International Conference on Big Data, Big Data 2020			9378250	679	688		2	10.1109/BigData50022.2020.9378250	https://www.scopus.com/inward/record.uri?eid=2-s2.0-85103814248&doi=10.1109%2fBigData50022.2020.9378250&partnerID=40&md5=f4406d2fae23fe2355ec4f4fa56e59a6	Indian Institute of Technology Roorkee, Dept. of Computer Science and Engineering, Roorkee, Uttarakhand, India	Dhiman, A., Indian Institute of Technology Roorkee, Dept. of Computer Science and Engineering, Roorkee, Uttarakhand, India; Toshniwal, D., Indian Institute of Technology Roorkee, Dept. of Computer Science and Engineering, Roorkee, Uttarakhand, India	In February 2020, COVID-19 was declared an infodemic by the experts in the situational report published by WHO. A study by the Reuters Institute for the Study of Journalism found that 40% believed that social media is the primary source of misinformation. Some research works have focused on analyzing the misinformed Twitter data using bot detection and fake-URL identification tools. However, thes…	Misinformation Detection; Spherical Embeddings; Spherical K-means; Twitter	Big data; Classification (of information); Semantics; Annotated datasets; Detection framework; Emotional analysis; Hardware resources; Identification tools; Primary sources; Textual information; User interaction; Social networking (online)																Shao, C., Ciampaglia, G.L., Flammini, A., Menczer, F., Hoaxy: A platform for tracking online misinformation (2016) Proceedings of the 25th International Conference Companion on World Wide Web, pp. 745-750; Grinberg, N., Joseph, K., Friedland, L., Swire-Thompson, B., Lazer, D., Fake news on twitter during the 2016 us presidential election (2019) Science, 363 (6425), pp. 374-378; Bessi, A., Ferrara…		Wu X.Jermaine C.Xiong L.Hu X.T.Kotevska O.Lu S.Xu W.Aluru S.Zhai C.Al-Masri E.Chen Z.Saltz J.	Ankura TM;IBM;IEEE;IEEE Computer Society	Institute of Electrical and Electronics Engineers Inc.	8th IEEE International Conference on Big Data, Big Data 2020	10 December 2020 through 13 December 2020		168025		9780000000000			English	Proc. - IEEE Int. Conf. Big Data, Big Data	Conference Paper
Souan L., Sughayer M.A., Abu Alhowr M., Ammar K., Bader S.A.	6505986402;6602896852;57564679400;57209214759;57832473700;	An update on the impact of SARS-CoV-2 pandemic public awareness on cancer patients COVID-19 vaccine compliance: Outcomes and recommendations	2022	Frontiers in Public Health	10		923815				3	10.3389/fpubh.2022.923815	https://www.scopus.com/inward/record.uri?eid=2-s2.0-85135436101&doi=10.3389%2ffpubh.2022.923815&partnerID=40&md5=3328884dd5ffbbeedb6efc63a88c3f08	Department of Pathology and Laboratory Medicine, King Hussein Cancer Center, Amman, Jordan	Souan, L., Department of Pathology and Laboratory Medicine, King Hussein Cancer Center, Amman, Jordan; Sughayer, M.A., Department of Pathology and Laboratory Medicine, King Hussein Cancer Center, Amman, Jordan; Abu Alhowr, M., Department of Pathology and Laboratory Medicine, King Hussein Cancer Center, Amman, Jordan; Ammar, K., Department of Pathology and Laboratory Medicine, King Hussein Cancer …	Background: Aside from the pandemic's negative health effects, the world was confronted with public confusion since proper communication and favorable decisions became an ongoing challenge. As a result, the public's perceptions were influenced by what they knew, the many sources of COVID-19 information, and how they interpreted it. With cancer patients continuing to oppose COVID-19 vaccines, we s…	cancer patients; COVID-19; SARS-CoV-2; survey; vaccine	adult; human; neoplasm; pandemic; prevention and control; social media; Adult; COVID-19; COVID-19 Vaccines; Humans; Neoplasms; Pandemics; SARS-CoV-2; Social Media		COVID-19 Vaccines			Ministry of Higher Education and Scientific Research,Â MHESR: MPH/1/06/2021	Partially funded by the Scientific Research and Innovation Support Fund at the Ministry of Higher Education and Scientific Research (MPH/1/06/2021).										Cucinotta, D., Vanelli, M., WHO declares COVID-19 a pandemic (2020) Acta Biomed, 91, pp. 157-160. , 32191675; Zhou, M., Zhang, X., Qu, J., Coronavirus disease 2019 (COVID-19): a clinical update (2020) Front Med, 14, pp. 126-135. , 32240462; (2022) World Health Organization, , https://covid19.who.int/, Available online at:, (accessed February, 2022; Yi, Y., Lagniton, P.N.P., Ye, S., Li, E., Xu, R.…	Souan, L.; Department of Pathology and Laboratory Medicine, Jordan; email: msughayer@khcc.jo Sughayer, M.A.; Department of Pathology and Laboratory Medicine, Jordan; email: lsouan@khcc.jo			Frontiers Media S.A.					22962565			35937267	English	Front. Public Health	Article
Alkhair K.H., Yusof M.H., Itam M.F., Fisal Z.A.M., Yatim M.H.M., Manaf R.A.	58092787400;58093210200;58093318500;57220002481;58092992500;57201541003;	Analysing Public Health Impact of Misinformation During COVID-19 Pandemic using the Socio-Ecological Model: A Systematic Review	2023	Malaysian Journal of Medicine and Health Sciences	19	1		242	253			10.47836/mjmhs.19.1.32	https://www.scopus.com/inward/record.uri?eid=2-s2.0-85147522516&doi=10.47836%2fmjmhs.19.1.32&partnerID=40&md5=d5ca14acfa389a87c1630acd1d6c5655	Doctor of Public Health Candidate, Department of Community Health, Faculty of Medicine and Health Sciences, Universiti Putra Malaysia, Selangor, Serdang, 43400, Malaysia; Ministry of Health Malaysia, Putrajaya, 62590, Malaysia; Ministry of Defence Malaysia, Kementah, Wilayah Persekutuan, Kuala Lumpur, Kuala Lumpur, 50634, Malaysia; Department of Community Health, Faculty of Medicine and Health Sc…	Alkhair, K.H., Doctor of Public Health Candidate, Department of Community Health, Faculty of Medicine and Health Sciences, Universiti Putra Malaysia, Selangor, Serdang, 43400, Malaysia, Ministry of Health Malaysia, Putrajaya, 62590, Malaysia; Yusof, M.H., Doctor of Public Health Candidate, Department of Community Health, Faculty of Medicine and Health Sciences, Universiti Putra Malaysia, Selangor…	Introduction: Social media and Internet use during disasters have been proven to be useful tools in helping public health agencies to respond to pandemics. However, this tool can also be the culprit in the spread of misinformation to the public. This study aims to identify the public health impact of misinformation during the COVID-19 pandemic using the socio-ecological model. Methods: A systemat…	Conspiracy; COVID-19; Fake news; Misinformation; Socio-ecological model																	Bassetti, M, Ansaldi, F, Icardi, G, Pelosi, P, Robba, C, Taramasso, L, COVID-19: Some clinical questions after the first 4 months (2020) European Journal of Clinical Investigation, 50 (7); Holshue, ML, DeBolt, C, Lindquist, S, Lofy, KH, Wiesman, J, Bruce, H, First Case of 2019 Novel Coronavirus in the United States (2020) New England Journal of Medicine, 382 (10), pp. 929-936; Rothan, HA, Byrared…	Manaf, R.A.; Department of Community Health, Selangor, Malaysia; email: rosliza_abmanaf@upm.edu.my			Universiti Putra Malaysia Press					16758544				English	Malays. J. Med. Health Sci.	Review
Bastos M.P., Neves J.C.B., de FranÃ§a T.C., de Carvalho P.V.R., Gomes J.O.	57203654768;57226307064;56318592800;55064232800;7203011094;	Analysis of Communications from Government Agencies and Stakeholders on Twitter During the COVID-19 in Brazil	2021	Lecture Notes in Networks and Systems	222 LNNS			508	514			10.1007/978-3-030-74611-7_69	https://www.scopus.com/inward/record.uri?eid=2-s2.0-85111092137&doi=10.1007%2f978-3-030-74611-7_69&partnerID=40&md5=dc55355bcaeb44e87d9b47808f432629	PPGI, Federal University of Rio de Janeiro, Rio de Janeiro, RJ, Brazil; TEP, Federal Fluminense University, Niteroi, Brazil; Federal Rural University of Rio de Janeiro, SeropÃ©dica, Brazil; CNEN, Nuclear Engineering Institute, Rio de Janeiro, RJ, Brazil	Bastos, M.P., PPGI, Federal University of Rio de Janeiro, Rio de Janeiro, RJ, Brazil; Neves, J.C.B., TEP, Federal Fluminense University, Niteroi, Brazil; de FranÃ§a, T.C., Federal Rural University of Rio de Janeiro, SeropÃ©dica, Brazil; de Carvalho, P.V.R., CNEN, Nuclear Engineering Institute, Rio de Janeiro, RJ, Brazil; Gomes, J.O., PPGI, Federal University of Rio de Janeiro, Rio de Janeiro, RJ,…	Communication is a fundamental tool in health crisis management, such as the COVID-19 pandemic. This study addressed the communication of the official agencies and the main Brazilian governmental stakeholders on Twitter. The analysis carried out showed inconsistent, incongruous, and conflicting information that includes misinformation and scientific negationism, hindering the implementation of no…	COVID-19; Human behavior; Network analysis; Public health; Social media																	TCU Tribunal de Contas da UniÃ£o: AcÃ³rdÃ£o no 1888/2020. PlenÃ¡rio. Relator: Ministro Benjamin Zymler. SessÃ£o de 22/07/2020. https://portal.tcu.gov.br/imprensa/noticias/tcu-avalia-a-governanca-do-ministerio-da-saude-no-combate-a-pandemia.htm; Olshannikova, E., Olsson, T., HuhtamÃ¤ki, J., KÃ¤rkkÃ¤inen, H., Conceptualizing big social data (2017) J. Big Data, 4. , https://doi.org/10.1186/s40537-01…	Gomes, J.O.; PPGI, Brazil; email: joseorlando@nce.ufrj.br	Black N.L.Neumann W.P.Noy I.		Springer Science and Business Media Deutschland GmbH	21st Congress of the International Ergonomics Association, IEA 2021	13 June 2021 through 18 June 2021		260379	23673370	9780000000000			English	Lect. Notes Networks Syst.	Conference Paper
Dhankar A., Samuel H., Hassan F., Farruque N., Bolduc F., Zaiane O.	57200942175;36728070200;57222722064;56252726500;35387594500;6602849837;	Analysis of COVID-19 Misinformation in Social Media using Transfer Learning	2021	Proceedings - International Conference on Tools with Artificial Intelligence, ICTAI	2021-November			880	885		1	10.1109/ICTAI52525.2021.00141	https://www.scopus.com/inward/record.uri?eid=2-s2.0-85123952910&doi=10.1109%2fICTAI52525.2021.00141&partnerID=40&md5=03c8a97ff287cbafc4546aa70f5a28c1	University of Alberta, Department of Computing Science, Edmonton, AB, Canada; University of Alberta, School of Public Health, Edmonton, AB, Canada; Department of Pediatrics, University of Alberta, Edmonton, AB, Canada	Dhankar, A., University of Alberta, Department of Computing Science, Edmonton, AB, Canada; Samuel, H., University of Alberta, Department of Computing Science, Edmonton, AB, Canada; Hassan, F., University of Alberta, School of Public Health, Edmonton, AB, Canada; Farruque, N., University of Alberta, Department of Computing Science, Edmonton, AB, Canada; Bolduc, F., Department of Pediatrics, Univer…	Most major events are often accompanied by misinformation on online Social Networking platforms. Due to its nature, the COVID-19 pandemic was bound to lead to an explosion of information online, much of it false or misleading. This information explosion, termed "infodemic"by the World Health Organization (WHO), has revealed the need for automatic fake news detection to help with the exponentially…	COVID-19; Misinformation; Social Media; Supervised Learning; Transfer Learning; Word Embeddings	Fake detection; Health; Social networking (online); Supervised learning; COVID-19; Embeddings; Information explosion; Major events; Misinformation; Online social networkings; Social media; Supervised learning; Transfer learning; Word embedding; Embeddings																Pazzanese, C., (2020) Battling the 'Pandemic of Misinformation, , https://news.harvard.edu/gazette/story/2020/05/social-media-used-to-spread-create-covid-19-falsehoods/, Retrieved on 2020-05-08 from; Yang, K.-C., Torres-Lugo, C., Menczer, F., (2020) Prevalence of Low-Credibility Information on Twitter during the COVID-19 Outbreak, , arXiv 2004.14484; Ferrara, E., What types of COVID-19 conspiraci…			Biological and Artificial Intelligence Foundation (BAI);IEEE;IEEE Computer Society	IEEE Computer Society	33rd IEEE International Conference on Tools with Artificial Intelligence, ICTAI 2021	1 November 2021 through 3 November 2021		175744	10823409	9780000000000	PCTIF		English	Proc. Int. Conf. Tools Artif. Intell. ICTAI	Conference Paper
Neves J.C.B., De FranÃ§a T.C., Bastos M.P., De Carvalho P.V.R., Gomes J.O.	57226307064;56318592800;57203654768;55064232800;7203011094;	Analysis of government agencies and stakeholders' twitter communications during the first surge of COVID-19 in Brazil	2022	Work	73	s1		S81	S93		1	10.3233/WOR-211213	https://www.scopus.com/inward/record.uri?eid=2-s2.0-85140416901&doi=10.3233%2fWOR-211213&partnerID=40&md5=fd31cf8322f5c801bfba88d406a8e5a1	Departamento de Engenharia de ProduÃ§Ã£o Tep, Universidade Federal Fluminense Uff, RJ, NiterÃ³i, Brazil; Departamento de ComputaÃ§Ã£o Decomp, Universidade Federal Rural Do Rio de Janeiro Ufrrj, RJ, SeropÃ©dica, Brazil; Programa de PÃ³s-GraduaÃ§Ã£o em InformÃ¡tica Ppgi, Universidade Federal Do Rio de Janeiro Ufrj, RJ, Rio de Janeiro, Brazil; Instituto de Engenharia Nuclear Ien, ComissÃ£o Nacional …	Neves, J.C.B., Departamento de Engenharia de ProduÃ§Ã£o Tep, Universidade Federal Fluminense Uff, RJ, NiterÃ³i, Brazil; De FranÃ§a, T.C., Departamento de ComputaÃ§Ã£o Decomp, Universidade Federal Rural Do Rio de Janeiro Ufrrj, RJ, SeropÃ©dica, Brazil; Bastos, M.P., Programa de PÃ³s-GraduaÃ§Ã£o em InformÃ¡tica Ppgi, Universidade Federal Do Rio de Janeiro Ufrj, RJ, Rio de Janeiro, Brazil; De Carval…	BACKGROUND: Official authorities are in charge of communicating with the public in a consistent and coherent manner. The impact of social media on managing the coronavirus 2019 (COVID-19) pandemic potentially influenced social behavior in Brazil. OBJECTIVE: Using Twitter, this study analyzes communications about the COVID-19 pandemic from official agencies of the Brazilian government and key publ…	Coronavirus; human behavior; infodemic; public health; social media	Brazil; epidemiology; government; human; interpersonal communication; pandemic; social media; Brazil; Communication; COVID-19; Government Agencies; Humans; Pandemics; SARS-CoV-2; Social Media																Morens, D.M., Breman, J.G., Calisher, C.H., Doherty, P.C., Hahn, B.H., Keusch, G.T., The origin of COVID-19 and why it matters (2020) Am J Trop Med Hyg, 103, pp. 955-959. , https://doi.org/10.4269/ajtmh.20-0849; Zandian, H., Sarailoo, M., Dargahi, S., Gholizadeh, H., Dargahi, A., Vosoughi, M., Evaluation of knowledge and health behavior of University of Medical Sciences students about the prevent…	Neves, J.C.B.; Departamento de Engenharia de ProduÃ§Ã£o (TEP), RJ, Brazil; email: juliobispo@id.uff.br			IOS Press BV					10519815		WORKF	36214022	English	Work	Article
Lanier H.D., Diaz M.I., Saleh S.N., Lehmann C.U., Medford R.J.	57304551500;57759131300;55635862100;7101690708;56503442100;	Analyzing COVID-19 disinformation on Twitter using the hashtags #scamdemic and #plandemic: Retrospective study	2022	PLoS ONE	17	2023-06-06	e0268409				8	10.1371/journal.pone.0268409	https://www.scopus.com/inward/record.uri?eid=2-s2.0-85132507292&doi=10.1371%2fjournal.pone.0268409&partnerID=40&md5=e8662290b26bd23b2548bcc91f89dbd1	Clinical Informatics Center, UT Southwestern Medical Center, Dallas, TX, United States	Lanier, H.D., Clinical Informatics Center, UT Southwestern Medical Center, Dallas, TX, United States; Diaz, M.I., Clinical Informatics Center, UT Southwestern Medical Center, Dallas, TX, United States; Saleh, S.N., Clinical Informatics Center, UT Southwestern Medical Center, Dallas, TX, United States; Lehmann, C.U., Clinical Informatics Center, UT Southwestern Medical Center, Dallas, TX, United S…	Introduction The use of social media during the COVID-19 pandemic has led to an "infodemic" of mis- and disinformation with potentially grave consequences. To explore means of counteracting disinformation, we analyzed tweets containing the hashtags #Scamdemic and #Plandemic. Methods Using a Twitter scraping tool called twint, we collected 419,269 English-language tweets that contained â€œ#Scamdem…		adolescent; adult; anger; Article; coronavirus disease 2019; disgust; disinformation; emotion; female; human; male; metadata; retrospective study; sadness; sentiment analysis; social distancing; social media; trust; epidemiology; pandemic; prevention and control; COVID-19; COVID-19 Vaccines; Disinformation; Humans; Pandemics; Retrospective Studies; Social Media		COVID-19 Vaccines														Dean, B., Social Network Usage & Growth Statistics: How Many People Use Social Media in 2021?, , https://backlinko.com/social-media-users, Available online at Last accessed 8/31/2021; Q1 2021 Letter to Shareholders, , https://s22.q4cdn.com/826641620/files/doc_financials/2021/q1/Q1â€™21-Shareholder-Letter.pdf, at Last accessed 8/9/2021; Blankenship, M, Graham, C., How misinformation spreads on Twi…	Lanier, H.D.; Clinical Informatics Center, United States; email: heather.lanier@utsouthwestern.edu			Public Library of Science					19326203		POLNC	35731785	English	PLoS ONE	Article
Huma, Sohail M.K., Akhtar N., Muhammad D., Afzal H., Mufti M.R., Hussain S., Ahmed M.	57197874061;57210691189;57196990269;57192702085;56396851100;57322149300;56266004800;57196745090;	Analyzing COVID-2019 Impact on Mental Health through Social Media Forum	2021	Computers, Materials and Continua	67	3		3737	3748		3	10.32604/cmc.2021.014398	https://www.scopus.com/inward/record.uri?eid=2-s2.0-85102445447&doi=10.32604%2fcmc.2021.014398&partnerID=40&md5=92224a76e5f234bf8b5663ab1870b04a	Department of Computer Science, COMSATS University, Islamabad, 45550, Pakistan; Department of Management Sciences, Bahria Business School, Bahria University, Islamabad, 44000, Pakistan; Department of Computer Science & IT, Islamia University of Bahawalpur, Bahawalpur., 63100, Pakistan; Department of Computer Science, Bahauddin Zakariya University, Multan, 60800, Pakistan; Department of Computer S…	Huma, Department of Computer Science, COMSATS University, Islamabad, 45550, Pakistan; Sohail, M.K., Department of Management Sciences, Bahria Business School, Bahria University, Islamabad, 44000, Pakistan; Akhtar, N., Department of Computer Science & IT, Islamia University of Bahawalpur, Bahawalpur., 63100, Pakistan; Muhammad, D., Department of Computer Science & IT, Islamia University of Bahawal…	This study aims to identify the potential association of mental health and social media forum during the outbreak of COVID-19 pandemic. COVID-19 brings a lot of challenges to government globally. Among the different strategies the most extensively adopted ones were lockdown, social distancing, and isolation among others. Most people with no mental illness history have been found with high risk of…	Machine learning; Mental health; Reddit; SARS-CoV-2; Social media	Decision trees; Social networking (online); Support vector machines; Viruses; Bipolar disorder; Classification decision; Data extraction; Historical data; Mental illness; Network platforms; Semi-supervised; State of the art; Diseases																Ghebreyesus, T. A., (2020) SARS (Severe Acute Respiratory Syndrome), , https://www.who.ith/diseases/sars/en/?fbclid=IwAR3MjjtUuAfR8KnJ5cbv2fjYpqe9kfzUnBOvMZ71d8kWNqk2zKEaEj5WbOQ, WHO, [Online]. Available; Serbini, M., Virus taxonolomy: The ICTV report on virus classification and taxon nomenclature (2020) ICTV, , https://talk.ictvonline.org/, [Online]. Available; Ghebreyesus, T. A., (2020) Cronavi…	Hussain, S.; Department of Computer and Information Science, United States; email: shussain@uoregon.edu			Tech Science Press					15462218				English	Comput. Mater. Continua	Article
Chattopadhyay A., Beyene N., Rana S.	56022670800;58158572300;58072930900;	Analyzing Multimodal Datasets for Detecting Online COVID Misinformation: A Preliminary Survey Study	2023	2023 IEEE 13th Annual Computing and Communication Workshop and Conference, CCWC 2023				147	153			10.1109/CCWC57344.2023.10099147	https://www.scopus.com/inward/record.uri?eid=2-s2.0-85156271012&doi=10.1109%2fCCWC57344.2023.10099147&partnerID=40&md5=d68bdb25f46fd64cdec4be8bc1642416	School of Computing and Analytics, Northern Kentucky University, Highland Heights, KY, United States	Chattopadhyay, A., School of Computing and Analytics, Northern Kentucky University, Highland Heights, KY, United States; Beyene, N., School of Computing and Analytics, Northern Kentucky University, Highland Heights, KY, United States; Rana, S., School of Computing and Analytics, Northern Kentucky University, Highland Heights, KY, United States	Amidst the recent COVID pandemic, the extensive spread of misinformation has led to such significant societal ramifications that the World Health Organization has termed this issue as an 'infodemic'. Addressing this COVID infodemic problem requires careful analysis and correct interpretation of the COVID related information claims. While this research need has led to the creation of multiple data…	COVID; cues; datasets; detection; image infographic; misinformation; multimodal; online web content; textual; visual	Image analysis; COVID; Cue; Dataset; Detection; Image infographic; Infographic; Misinformation; Multi-modal; Online web content; Textual; Visual; Web content; Modal analysis					Northern Kentucky University,Â NKU	We would like to thank Jaylen Jones, a Northern Kentucky University (NKU) Computer Science graduate and a former undergraduate student team member on this project for his contributions to this research study, including his work towards collecting the online COVID image artifacts. We would also like to thank the NKU Institute of Health Innovation for their support and funding in this preliminary s…										(2020) World Health Organization, , https://www.who.int/healthtopics/coronavirus, W. H. Organization, 10 January, Accessed 20 February 2023; (2022) Our World in Data, , https://ourworldindata.org/explorers/coronavirus-data-explorer, O. W. i. Data, Accessed 2 February 2023; (2020) Centers for Disease Control and Prevention, , https://www.cdc.gov/coronavirus/2019-ncov/science/science-briefs/fully-v…		Paul R.	IEEE Region 1;IEEE USA;Institute of Engineering and Management (IEM);SMART;University of Engineering and Management (UEM)	Institute of Electrical and Electronics Engineers Inc.	13th IEEE Annual Computing and Communication Workshop and Conference, CCWC 2023	8 March 2023 through 11 March 2023		188061		9800000000000			English	IEEE Annual Comput. Commun. Workshop Conf., CCWC	Conference Paper
Ma J., Wang T., Lund B.	55227630600;57210824451;57202058854;	Analyzing Public Libraries as Civic Agents in Advocating for COVID-19 Vaccine Uptake	2023	Public Library Quarterly								10.1080/01616846.2023.2197842	https://www.scopus.com/inward/record.uri?eid=2-s2.0-85151451466&doi=10.1080%2f01616846.2023.2197842&partnerID=40&md5=580ec678cd384a404dd6a4a302f6ab18	School of Library and Information Management, Emporia State University, Emporia, KS, United States; College of Information, University of North Texas, Denton, TX, United States	Ma, J., School of Library and Information Management, Emporia State University, Emporia, KS, United States; Wang, T., School of Library and Information Management, Emporia State University, Emporia, KS, United States; Lund, B., College of Information, University of North Texas, Denton, TX, United States	To examine how public libraries combated COVID-19 misinformation and promoted vaccination in their communities, this study analyzed data from 80 librariesâ€™ webpages, Facebook postings, shared health information resources to examine the correlation between community factors, information types, and vaccination rates. Results showed city size and number of MLS librarians significantly affected inf…	civic agents; consumer health; COVID-19; misinformation; Public libraries; vaccination																	(2021) Vaccine information, , https://www.ala.org/advocacy/state-and-local-resources-related-COVID-19/vaccine-information; More libraries receive vaccine awareness funding (2022) American Libraries, 53 (3-4), p. 12; Balzer, C., A shot in the arm: Libraries serve as COVID-19 vaccination sites (2021) American Libraries, 52 (5), pp. 16-17. , https://americanlibrariesmagazine.org/2021/05/03/a-shot-in…	Lund, B.; College of Information, United States; email: Brady.Lund@unt.edu			Routledge					1616846				English	Public Libr. Q.	Article
Ng L.H.X., Loke J.Y.	57223214131;57220958603;	Analyzing Public Opinion and Misinformation in a COVID-19 Telegram Group Chat	2021	IEEE Internet Computing	25	2	9291476	84	91		18	10.1109/MIC.2020.3040516	https://www.scopus.com/inward/record.uri?eid=2-s2.0-85097940672&doi=10.1109%2fMIC.2020.3040516&partnerID=40&md5=10a47fd152bf6b878bbe805838abecc8	Defence Science and Technology Agency, Singapore, Singapore; Singapore Management University, Singapore, Singapore	Ng, L.H.X., Defence Science and Technology Agency, Singapore, Singapore; Loke, J.Y., Singapore Management University, Singapore, Singapore	We analyze a Singapore-based COVID-19 Telegram group with more than 10000 participants. First, we study the group's opinion over time, focusing on five dimensions: participation, sentiment, negative emotions, topics, and message types. We find that participation peaked when the Ministry of Health raised the disease alert level, but this engagement was not sustained. Second, we investigate the pre…	Group chats; Misinformation; Sentiment Analysis; Skepticism; Social media; Telegram; Topic Analysis	Internet; Message types; Public opinions; Singapore; Social aspects					National Research Foundation Singapore,Â NRF	Any opinions, findings and conclusions or recommendations expressed in this material are those of the author(s) and do not reflect the views of any organization or government. This work was supported by the National Research Foundation, Singapore, under its Emerging Areas Research Projects Funding Initiative.										Stephens, K.K., Malone, P.C., If the organizations won't give us information.: The use of multiple new media for crisis technical translation and dialogue (2009) J. Public Relations Res., 21 (2), pp. 229-239; Newman, N., Fletcher, R., Kalogeropoulos, A., Nielsen, R., (2019) Reuters Institute Digital News Report 2019, 2019. , Reuters Institute for the Study of Journalism, Oxford, U.K; Brennen, J.S…				Institute of Electrical and Electronics Engineers Inc.					10897801		IICOF		English	IEEE Internet Comput	Article
Daradkeh M.	26532411100;	Analyzing sentiments and diffusion characteristics of COVID-19 vaccine misinformation topics in social media: A data analytics framework	2022	International Journal of Business Analytics	9	3					9	10.4018/IJBAN.292056	https://www.scopus.com/inward/record.uri?eid=2-s2.0-85121267888&doi=10.4018%2fIJBAN.292056&partnerID=40&md5=706006abf1aaed38c92327228b088139	University of Dubai, United Arab Emirates; Yarmouk University, Jordan	Daradkeh, M., University of Dubai, United Arab Emirates, Yarmouk University, Jordan	This study presents a data analytics framework that aims to analyze topics and sentiments associated with COVID-19 vaccine misinformation in social media. A total of 40,359 tweets related to COVID-19 vaccination were collected between January 2021 and March 2021. Misinformation was detected using multiple predictive machine learning models. Latent Dirichlet allocation (LDA) topic model was used t…	COVID-19 vaccine; Health Belief Model (HBM); Infodemic; Misinformation; Sentiment analysis; Social media; Topic modeling																	Al-Qerem, W., Jarab, A., COVID-19 Vaccination Acceptance and Its Associated Factors Among a Middle Eastern Population (2021) Frontiers in Public Health, 9 (1), pp. 632914-632914. , PMID:33643995; Al-Zaman, M., COVID-19-related online misinformation in Bangladesh (2021) Journal of Health Research; Alamoodi, A., Zaidan, B., Zaidan, A., Albahri, O., Mohammed, K., Malik, R., Almahdi, E. M., Alaa, M.,…	Daradkeh, M.; University of DubaiUnited Arab Emirates			IGI Global					23344547				English	Int. J. Bus. Analytics	Article
Trotochaud M., Smith E., Hosangadi D., Sell T.K.	57215131310;57206635845;49961603500;36025977900;	Analyzing Social Media Messaging on Masks and Vaccines: A Case Study on Misinformation During the COVID-19 Pandemic	2023	Disaster Medicine and Public Health Preparedness							1	10.1017/dmp.2023.16	https://www.scopus.com/inward/record.uri?eid=2-s2.0-85146229542&doi=10.1017%2fdmp.2023.16&partnerID=40&md5=773f256b428c1618efe61a80fc3f2e9e	Johns Hopkins Center for Health Security, Baltimore, MD 21202, United States; Denver Health, Denver, CO 80204, United States	Trotochaud, M., Johns Hopkins Center for Health Security, Baltimore, MD 21202, United States; Smith, E., Denver Health, Denver, CO 80204, United States; Hosangadi, D., Johns Hopkins Center for Health Security, Baltimore, MD 21202, United States; Sell, T.K., Johns Hopkins Center for Health Security, Baltimore, MD 21202, United States	Misinformation and disinformation during infectious disease outbreaks can hinder public health responses. This analysis examines comments about masks and COVID-19 vaccines on Twitter during the first six months of the COVID-19 pandemic. We conducted a content analysis of 6,600 randomly selected English-language tweets, examining tweets for health, political, of societal frames; inclusion of true …	COVID-19; Health Communication; Medical Countermeasures; Misinformation; Non-Pharmaceutical Interventions																	Sell, T.K., Hosangadi, D., Trotochaud, M., Misinformation and the US Ebola communication crisis: analyzing the veracity and content of social media messages related to a fear-inducing infectious disease outbreak (2020) BMC Public Health, 20 (1), p. 550; How to Address COVID-19 Vaccine Misinformation, p. 2021. , https://www.cdc.gov/vaccines/covid-19/health-departments/addressing-vaccinemisinformat…	Trotochaud, M.; Johns Hopkins Center for Health SecurityUnited States; email: ufl3@cdc.gov			Cambridge University Press					19357893				English	Disaster Med. Public Health Preparedness	Article
Malik A., Bashir F., Mahmood K.	58069668600;57213727286;7005543185;	Antecedents and Consequences of Misinformation Sharing Behavior among Adults on Social Media during COVID-19	2023	SAGE Open	13	1					1	10.1177/21582440221147022	https://www.scopus.com/inward/record.uri?eid=2-s2.0-85146481264&doi=10.1177%2f21582440221147022&partnerID=40&md5=cecc460682632b933f7a0295b2d5f8ca	University of the Punjab, Lahore, Pakistan; Government Graduate College for Women, Lahore, Township, Pakistan	Malik, A., University of the Punjab, Lahore, Pakistan; Bashir, F., Government Graduate College for Women, Lahore, Township, Pakistan; Mahmood, K., University of the Punjab, Lahore, Pakistan	Misinformation has been existed for centuries, though emerge as a severe concern in the age of social media, and particularly during COVID-19 global pandemic. As the pandemic approached, a massive influx of mixed quality data appeared on social media, which had adverse effects on society. This study highlights the possible factors contributing to the sharing and spreading misinformation through s…	COVID-19; disinformation; Facebook; fake news; gratifications; infodemic; misinformation; pandemic; predictors; rumors; social media; WhatsApp																	Abd-Alrazaq, A., Alhuwail, D., Househ, M., Hamdi, M., Shah, Z., Top concerns of tweeters during the COVID-19 pandemic: Infoveillance study (2020) Journal of Medical Internet Research, 22 (4), p. e19016; Adekoya, C.O., Fasae, J.K., Social media and the spread of COVID-19 infodemic (2022) Global Knowledge, Memory and Communication, 71, pp. 105-120; Adekoya, O.B., Oliyide, J.A., Oduyemi, G.O., How C…	Bashir, F.; Government Graduate College for Women, Lahore, Pakistan; email: faizavirgo@yahoo.com			SAGE Publications Inc.					21582440				English	SAGE Open	Article
Dâ€™arqom A., Sawitri B., Nasution Z., Lazuardi R.	57197848625;57201374339;57223337285;57226384185;	Anti-COVID-19 Medications, Supplements, and Mental Health Status in Indonesian Mothers with School-Age Children	2021	International Journal of Women's Health	13			699	709		8	10.2147/IJWH.S316417	https://www.scopus.com/inward/record.uri?eid=2-s2.0-85111358505&doi=10.2147%2fIJWH.S316417&partnerID=40&md5=5f7957905aa3f52b5c54e43eefcd0a01	Division of Pharmacology, Department of Anatomy, Histology, and Pharmacology, Faculty of Medicine, Universitas Airlangga, Surabaya, Indonesia; Translational Medicine and Therapeutic Research Group, Universitas Airlangga, Surabaya, Indonesia; Department of Psychiatry, Faculty of Medicine, Universitas Airlangga, Surabaya, Indonesia; Institute for Population and Social Research, Mahidol University, …	Dâ€™arqom, A., Division of Pharmacology, Department of Anatomy, Histology, and Pharmacology, Faculty of Medicine, Universitas Airlangga, Surabaya, Indonesia, Translational Medicine and Therapeutic Research Group, Universitas Airlangga, Surabaya, Indonesia; Sawitri, B., Translational Medicine and Therapeutic Research Group, Universitas Airlangga, Surabaya, Indonesia, Department of Psychiatry, Facu…	Purpose: The COVID-19 pandemic affects all aspects of life and might cause stress for vulnerable groups such as mothers with school-age children, both housewives and working mothers. With the uncontrolled circulating information about medications, supplements, and herbs that are believed to treat COVID-19, self-medication and misused might escalate. Therefore, this study aims to determine the con…	Mental health; Natural product; Self-medication; Vitamin	anti-SARS-CoV-2 agent; herbaceous agent; vitamin; adult; age; Article; attitude to illness; child; controlled study; coronavirus disease 2019; cross-sectional study; Depression, Anxiety and Stress Scale-21; disinformation; drug use; educational status; family; family expense; family income; female; financial management; friend; health behavior; housewife; human; incidence; Indonesia; Indonesian; …					Universitas Airlangga,Â UNAIR: 1082/UN3.14/PT/2020	This study was funded by the RKAT the Institute of Research and Innovation (LPI) Universitas Airlangga No. 1082/UN3.14/PT/2020.										Dawood, FS, Ricks, P, Njie, GJ, Observations of the global epidemiology of COVID-19 from the prepandemic period using web-based surveillance: a cross-sectional analysis (2020) Lancet Infect Dis, 20 (11), pp. 1255-1262; Cauchemez, S, Kiem, CT, Paireau, J, Rolland, P, Fontanet, A., Lockdown impact on COVID-19 epidemics in regions across metropolitan France (2020) Lancet, 396 (10257), pp. 1068-10691…	Dâ€™Arqom, A.; Division of Pharmacology, Jl. Mayjen Prof. Dr. Moestopo 47, East Java, Indonesia; email: annette-d-a@fk.unair.ac.id			Dove Medical Press Ltd					11791411				English	Int. J. Womens Health	Article
Lachenmeier D.W.	6602000341;	Antiseptic drugs and disinfectants with special scrutiny of COVID-19 pandemic related side effects	2021	Side Effects of Drugs Annual	43			275	284		2	10.1016/bs.seda.2021.03.001	https://www.scopus.com/inward/record.uri?eid=2-s2.0-85116479307&doi=10.1016%2fbs.seda.2021.03.001&partnerID=40&md5=a5b3479ac67602985e411cec2f480061	Chemisches und VeterinÃ¤runtersuchungsamt (CVUA) Karlsruhe, Karlsruhe, Germany	Lachenmeier, D.W., Chemisches und VeterinÃ¤runtersuchungsamt (CVUA) Karlsruhe, Karlsruhe, Germany	This review covers publications during the period of January 2020 to December 2020 on adverse reactions to antiseptic drugs and disinfectants. Specific agents discussed are alcohols (ethanol, isopropanol), aldehydes (formaldehyde), guanidines (chlorhexidine, polyhexamethylene guanidine, and polyhexamethylene biguanidine), benzalkonium compounds, triclocarban, povidone-iodine, and sodium hypochlor…	Adverse reactions; Alcohol; Antiseptics; Benzalkonium compounds; Chlorhexidine; COVID-19; Disinfectants; Ethanol; Formaldehyde; Isopropanol; Polyhexamethylene biguanide; Polyhexamethylene guanidine; Povidone-iodine; Sodium hypochlorite; Triclocarban; Triclosan																	Aerts, O., Dendooven, E., Foubert, K., Surgical mask dermatitis caused by formaldehyde (releasers) during the COVID-19 pandemic (2020) Contact Dermatitis, 83 (2), pp. 172-173. , [A]; Araghi, F., Tabary, M., Gheisari, M., Hand hygiene among health care workers during COVID-19 pandemic: challenges and recommendations (2020) Dermatitis, 31 (4), pp. 233-237. , [R]; Aschenbrenner, D.S., Is that hand s…	Lachenmeier, D.W.; Chemisches und VeterinÃ¤runtersuchungsamt (CVUA) KarlsruheGermany; email: lachenmeier@web.de	Ray S.D.		Elsevier B.V.					3786080	9780000000000			English	Side Eff. Drugs Annu.	Book Chapter
To Q.G., To K.G., Huynh V.-A.N., Nguyen N.T.Q., Ngo D.T.N., Alley S., Tran A.N.Q., Tran A.N.P., Pham N.T.T., Bui T.X., Vandelanotte C.	57687044200;58111884500;55999161200;57222733272;57222731644;56276500900;57222732912;57222732915;57222736645;57222735663;15926457000;	Anti-vaccination attitude trends during the COVID-19 pandemic: A machine learning-based analysis of tweets	2023	Digital Health	9							10.1177/20552076231158033	https://www.scopus.com/inward/record.uri?eid=2-s2.0-85148600371&doi=10.1177%2f20552076231158033&partnerID=40&md5=0322328b6471e1a1978255d265ada892	Appleton Institute, School of Health, Medical and Applied Sciences, Central Queensland University, Rockhampton, Australia; Public Health Faculty, University of Medicine and Pharmacy at Ho Chi Minh City, Ho Chi Minh City, Viet Nam; Trung Vuong Hospital, Ho Chi Minh City, Viet Nam	To, Q.G., Appleton Institute, School of Health, Medical and Applied Sciences, Central Queensland University, Rockhampton, Australia; To, K.G., Public Health Faculty, University of Medicine and Pharmacy at Ho Chi Minh City, Ho Chi Minh City, Viet Nam; Huynh, V.-A.N., Public Health Faculty, University of Medicine and Pharmacy at Ho Chi Minh City, Ho Chi Minh City, Viet Nam; Nguyen, N.T.Q., Trung Vu…	Objective: Vaccine hesitancy has been ranked by the World Health Organization among the top 10 threats to global health. With a surge in misinformation and conspiracy theories against vaccination observed during the COVID-19 pandemic, attitudes toward vaccination may be worsening. This study investigates trends in anti-vaccination attitudes during the COVID-19 pandemic and within the United State…	deep learning; neural network; social media; stance analysis; twitter; vaccine hesitancy						National Hospice Foundation,Â NHF: 105816;Â Australian Research Council,Â ARC: FT210100234;Â National Health and Medical Research Council,Â NHMRC: 2012704;Â National Heart Foundation of Australia: 102609	CV is supported by an ARC Future Fellowship (ID FT210100234), NHMRC Ideas Grant (ID 2012704), and NHF Vanguard Grant (ID 105816), and SA by a fellowship from the National Heart Foundation of Australia (ID 102609).										https://www.who.int/news/item/29-06-2020-covidtimeline, Listings of WHOâ€™s response to COVID-19. 2020 [26/01/2022]; Available from; https://www.worldometers.info/coronavirus/countries-where-coronavirus-has-spread/, Countries where COVID-19 has spread 2021 [26/01/2022]; Available from; Debata, B., Patnaik, P., Mishra, A., COVID-19 pandemic! It's impact on people, economy, and environment (2020) J…	To, Q.G.; Appleton Institute, Australia; email: q.to@cqu.edu.au			SAGE Publications Inc.					20552076				English	Digit. Health	Article
Herrera-Peco I., JimÃ©nez-GÃ³mez B., Romero Magdalena C.S., Deudero J.J., GarcÃ­a-Puente M., BenÃ­tez De Gracia E., Ruiz NÃºÃ±ez C.	23972665600;57222530070;34873252500;55392809200;57210207928;26653321000;57224677889;	Antivaccine movement and covid-19 negationism: A content analysis of spanish-written messages on twitter	2021	Vaccines	9	6	656				33	10.3390/vaccines9060656	https://www.scopus.com/inward/record.uri?eid=2-s2.0-85112614507&doi=10.3390%2fvaccines9060656&partnerID=40&md5=30191fed084a42f36d71665330c6abaf	Nursing Department, Faculty of Medicine, Alfonso X El Sabio University, Villanueva de la CaÃ±ada, 28040, Madrid, 28691, Spain; Faculty of Health Sciences, Alfonso X el Sabio University, Avda Universidad, 1, Villanueva de la CaÃ±ada, 28040, Madrid, 28691, Spain; Fdn JimÃ©nez DÃ­az, AlterBiblio, Avda. Reyes CatÃ³licos, 2, Madrid, 28040, Spain; Loja High Resolution Hospital, APS Poniente, Av. Tierno…	Herrera-Peco, I., Nursing Department, Faculty of Medicine, Alfonso X El Sabio University, Villanueva de la CaÃ±ada, 28040, Madrid, 28691, Spain; JimÃ©nez-GÃ³mez, B., Nursing Department, Faculty of Medicine, Alfonso X El Sabio University, Villanueva de la CaÃ±ada, 28040, Madrid, 28691, Spain; Romero Magdalena, C.S., Faculty of Health Sciences, Alfonso X el Sabio University, Avda Universidad, 1, Vi…	During the COVID-19 pandemic, different conspiracies have risen, with the most dangerous being those focusing on vaccines. Today, there exists a social media movement focused on destroying the credibility of vaccines and trying to convince people to ignore the advice of governments and health organizations on vaccination. Our aim was to analyze a COVID-19 antivaccination message campaign on Twitt…	COVID-19; Fake news; Misinformation; Public health; Twitter; Vaccines	SARS-CoV-2 vaccine; anti-vaccination movement; Argentina; Article; betweenness centrality; Chile; Colombia; content analysis; coronavirus disease 2019; disinformation; drug efficacy; drug safety; genetic code; herd immunity; human; Internet; mass communication; Mexico; misinformation; mobile application; observational study; pandemic; public health; public health message; retrospective study; Sev…																Lai, C.C., Shih, T.P., Ko, W.C., Tang, H.J., Hsueh, P.R., Severe acute respiratory syndrome coronavirus 2 (SARS-CoV-2) and coronavirus disease-2019 (COVID-19): The epidemic and the challenges (2020) Int. J. Antimicrob. Agents, 55, p. 105924. , [CrossRef]; Rothan, H.A., Byrareddy, S.N., The epidemiology and pathogenesis of coronavirus disease (COVID-19) outbreak (2020) J. Autoimmun, 26, p. 102433.…	Herrera-Peco, I.; Nursing Department, Spain; email: iherrpec@uax.es			MDPI					2076393X				English	Vaccines	Article
Hayawi K., Shahriar S., Serhani M.A., Taleb I., Mathew S.S.	16238471000;57216440105;15925757100;23393718900;55039814800;	ANTi-Vax: a novel Twitter dataset for COVID-19 vaccine misinformation detection	2022	Public Health	203			23	30		42	10.1016/j.puhe.2021.11.022	https://www.scopus.com/inward/record.uri?eid=2-s2.0-85122516994&doi=10.1016%2fj.puhe.2021.11.022&partnerID=40&md5=110d0d28d1f867ae41c103025f9112ea	College of Technological Innovation, Zayed University, Abu Dhabi, United Arab Emirates; College of Information Technology, UAE University, Abu Dhabi, United Arab Emirates	Hayawi, K., College of Technological Innovation, Zayed University, Abu Dhabi, United Arab Emirates; Shahriar, S., College of Technological Innovation, Zayed University, Abu Dhabi, United Arab Emirates; Serhani, M.A., College of Information Technology, UAE University, Abu Dhabi, United Arab Emirates; Taleb, I., College of Technological Innovation, Zayed University, Abu Dhabi, United Arab Emirates;…	Objectives: COVID-19 (SARS-CoV-2) pandemic has infected hundreds of millions and inflicted millions of deaths around the globe. Fortunately, the introduction of COVID-19 vaccines provided a glimmer of hope and a pathway to recovery. However, owing to misinformation being spread on social media and other platforms, there has been a rise in vaccine hesitancy which can lead to a negative impact on v…	COVID-19; Deep learning; Misinformation detection; Natural language processing; Text classification; Vaccines	SARS-CoV-2 vaccine; classification; COVID-19; data set; machine learning; social media; vaccine; Article; bidirectional encoder representations from transformers; classification algorithm; deep learning; long short term memory network; machine learning; misinformation; natural language processing; social media; XGBoost; human; interpersonal communication; Communication; COVID-19; COVID-19 Vaccine…		COVID-19 Vaccines			Zayed University,Â ZU: RIF R20132	This work was supported by Zayed University under the research grant RIF R20132 .										Dong, E., Du, H., Gardner, L., An interactive web-based dashboard to track COVID-19 in real time (2020) Lancet Infect Dis, 20 (5), pp. 533-534; McKibbin, W., Fernando, R., The global macroeconomic impacts of COVID-19: seven scenarios (2021) Asian Econ Pap, 20 (2), pp. 1-30; Aristovnik, A., KerÅ¾i?, D., RavÅ¡elj, D., TomaÅ¾evi?, N., Umek, L., Impacts of the COVID-19 pandemic on life of higher educ…	Hayawi, K.; College of Technological Innovation, Zayed City, United Arab Emirates; email: abdul.hayawi@zu.ac.ae			Elsevier B.V.					333506		PUHEA	35016072	English	Public Health	Article
Yoon S., Odlum M., Broadwell P., Davis N., Cho H., Deng N., Patrao M., Schauer D., Bales M.E., Alcantara C.	35072135900;9640449600;6505681147;36833450300;57217592242;57217585110;57217589472;57217583400;12797673000;57200186506;	Application of social network analysis of COVID-19 elated tweets mentioning cannabis and opioids to gain insights for drug abuse research	2020	Studies in Health Technology and Informatics	272			5	8		9	10.3233/SHTI200479	https://www.scopus.com/inward/record.uri?eid=2-s2.0-85087408440&doi=10.3233%2fSHTI200479&partnerID=40&md5=eb892388e8235432ab41d3786221c0b9	Columbia University Medical Center, 630W, 168 street, PH105, New York, NY 10032, United States; School of Nursing, Columbia University, United States; Stanford University, United States; School of Nursing, Clemson University, United States; College of Nursing, University of Florida6, United States; School of Professional Studies, Columbia University, United States; New York Presbyterian Hospital,…	Yoon, S., Columbia University Medical Center, 630W, 168 street, PH105, New York, NY 10032, United States; Odlum, M., School of Nursing, Columbia University, United States; Broadwell, P., Stanford University, United States; Davis, N., School of Nursing, Clemson University, United States; Cho, H., College of Nursing, University of Florida6, United States; Deng, N., School of Professional Studies, C…	We applied social network analysis (SNA) to Tweets mentioning cannabis or opioid-related terms to publicly available COVID-19 related Tweets collected from Jan 21st to May 3rd, 2020 (n= 2,558,474 Tweets). We randomly extracted 16,154 Tweets mentioning cannabis and 4,670 Tweets mentioning opioids from the COVID-19 Tweet corpora for our analysis. The cannabis related Tweets created by 6,144 users w…	cannabis; drug abuse; opioids; pandemic; social media	Medical informatics; Drug abuse; Gain insight; Group activities; Online environments; Opioids; Social networking (online); cannabis; narcotic analgesic agent; Betacoronavirus; Coronavirus infection; drug dependence; human; pandemic; social media; social network; virus pneumonia; Analgesics, Opioid; Betacoronavirus; Cannabis; Coronavirus Infections; Humans; Pandemics; Pneumonia, Viral; Social Medi…		cannabis, 8001-45-4, 8063-14-7; Analgesics, Opioid			National Institute on Aging,Â NIA: R01AG060929											Coronavirus Disease 2019 (COVID-19): Cases in US, , http://www.cdc.gov/coronavirus/2019-ncov/cases-updates/cases-in-us.html, Centers for Disease Control and Prevention, Accessed April 24 2020; Richardson, S., Presenting characteristics comorbidities and outcomes among 5700 patients hospitalized with covid-19 in the new york city area (2020) JAMA, , [Epub ahead of print]; Sundararajan, V., Henders…	Yoon, S.; Columbia University Medical Center, 630W, 168 street, PH105, United States; email: sy2102@cumc.columbia.edu	Mantas J.Hasman A.Househ M.S.Gallos P.Zoulias E.		IOS Press					9269630	9780000000000		32604586	English	Stud. Health Technol. Informatics	Conference Paper
Ben Ali S., Kechaou Z., Wali A.	58242049600;36662441900;35281296800;	Arabic fake news detection in social media Based on AraBERT	2022	Proceedings of 2022 IEEE 21st International Conference on Cognitive Informatics and Cognitive Computing, ICCI*CC 2022				214	220			10.1109/ICCICC57084.2022.10101635	https://www.scopus.com/inward/record.uri?eid=2-s2.0-85158897495&doi=10.1109%2fICCICC57084.2022.10101635&partnerID=40&md5=9b3119d413e6c12cbfdcbaf06399561e	Higher Institute of Computer Science and Multimedia of Sfax, Computer Science Department, sfax, Tunisia; RGIM-lab Research Groups on Intelligent Machines University of Sfax, National Engineering School of Sfax (ENIS), Sfax, BP1173,3038, Tunisia; Higher School of Commerce of Sfax, sfax, Tunisia	Ben Ali, S., Higher Institute of Computer Science and Multimedia of Sfax, Computer Science Department, sfax, Tunisia; Kechaou, Z., RGIM-lab Research Groups on Intelligent Machines University of Sfax, National Engineering School of Sfax (ENIS), Sfax, BP1173,3038, Tunisia; Wali, A., Higher Institute of Computer Science and Multimedia of Sfax, Computer Science Department, sfax, Tunisia, Higher Schoo…	Social media has become a source of information for many people because of its freedom of use. As a result, fake news spread quickly and easily, regardless of its credibility, especially over the past decade. The vast amount of information being shared has fraudulent practices that negatively affect readers' cognitive abilities and mental health. In this study, we aim to introduce a new Arabic CO…	AraBERT; BERT base Arabic; COVID-19; fake news; social media	Fake detection; Social networking (online); Amount of information; AraBERT; BERT base arabic; Cognitive ability; Facebook; Fake news; Mental health; Social media; Sources of informations; COVID-19					MinistÃ¨re de lâ€™Enseignement SupÃ©rieur et de la Recherche Scientifique,Â MESRS: 01-02-20 PEJ	ACKNOWLEDGMENT The research leading to these results has received funding from the Ministry of Higher Education and Scientific Research of Tunisia under the grant agreement number 01-02-20 PEJ										Bartik, A.W., Bertrand, M., Cullen, Z., Glaeser, E.L., Luca, M., Stanton, C., The impact of COVID-19 on small business outcomes and expectations (2020) Proceedings of the National Academy of Sciences, 117 (30), pp. 17656-17666; Hiramath, C.K., Deshpande, G.C., Fake news detection using deep learning techniques (2019) 2019 1st International Conference on Advances in Information Technology (ICAIT),…		Wang Y.Plataniotis K.N.Widrow B.Pedrycz W.Kinsner W.Spachos P.Kwong S.	IEEE;IEEE SMC TC-BCI	Institute of Electrical and Electronics Engineers Inc.	21st IEEE International Conference on Cognitive Informatics and Cognitive Computing, ICCI*CC 2022	8 December 2022 through 10 December 2022		188113		9780000000000			English	Proc. IEEE Int. Conf. Cogn. Informatics Cogn. Comput. ICCI*CC	Conference Paper
Haouari F., Hasanain M., Suwaileh R., Elsayed T.	57204111241;56022253900;57190490478;56292434900;	ArCOV19-Rumors: Arabic COVID-19 Twitter Dataset for Misinformation Detection	2021	WANLP 2021 - 6th Arabic Natural Language Processing Workshop, Proceedings of the Workshop				72	81		12		https://www.scopus.com/inward/record.uri?eid=2-s2.0-85106703336&partnerID=40&md5=068e1e554f8752fe297b82ced6d10880	Computer Science and Engineering Department, Qatar University, Qatar	Haouari, F., Computer Science and Engineering Department, Qatar University, Qatar; Hasanain, M., Computer Science and Engineering Department, Qatar University, Qatar; Suwaileh, R., Computer Science and Engineering Department, Qatar University, Qatar; Elsayed, T., Computer Science and Engineering Department, Qatar University, Qatar	In this paper we introduce ArCOV19-Rumors, an Arabic COVID-19 Twitter dataset for misinformation detection composed of tweets containing claims from 27th January till the end of April 2020. We collected 138 verified claims, mostly from popular fact-checking websites, and identified 9.4K relevant tweets to those claims. Tweets were manually-annotated by veracity to support research on misinformati…		Natural language processing systems; Social networking (online); User profile; Free texts; Health claims; Profile features; Social politics; Temporal features; Temporal propagation; User's profiles; COVID-19					Qatar Foundation,Â QF: GSRA5-1-0527-18082,Â GSRA6-1-0611-19074;Â Qatar National Research Fund,Â QNRF	The work of Tamer Elsayed and Maram Hasanain was made possible by NPRP grant# NPRP 11S-1204-170060 from the Qatar National Research Fund (a member of Qatar Foundation). The work of Reem Suwaileh was supported by GSRA grant# GSRA5-1-0527-18082 from the Qatar National Research Fund and the work of Fatima Haouari was supported by GSRA grant# GSRA6-1-0611-19074 from the Qatar National Research Fund. …										Abdul-Mageed, Muhammad, Elmadany, AbdelRahim, Nagoudi, El Moatez Billah, (2020) Arbert & marbert: Deep bidirectional transformers for arabic, , arXiv preprint arXiv:2101.01785; Alkhair, Maysoon, Meftouh, Karima, SmaÂ¨?li, Kamel, Othman, Nouha, An arabic corpus of fake news: Collection, analysis and classification (2019) International Conference on Arabic Language Pro_cessing, pp. 292-302. , Sprin…		Habash N.Bouamor H.Hajj H.Magdy W.Zaghouani W.Bougares F.Tomeh N.Farha I.A.Touileb S.		Association for Computational Linguistics (ACL)	6th Arabic Natural Language Processing Workshop, WANLP 2021	2021-04-19		182533		9780000000000			English	WANLP - Arabic Nat. Lang. Process. Workshop, Proc. Workshop	Conference Paper
Matchanova A., Woods S.P., Neighbors C., Medina L.D., Podell K., Beltran-Najera I., Alex C., Babicz M.A., Thompson J.L.	57204465585;34980047900;57218184340;14037680400;6602152772;57215603224;57888764800;57201747708;57204965353;	Are accuracy discernment and sharing of COVID-19 misinformation associated with older age and lower neurocognitive functioning?	2023	Current Psychology								10.1007/s12144-023-04464-w	https://www.scopus.com/inward/record.uri?eid=2-s2.0-85149387900&doi=10.1007%2fs12144-023-04464-w&partnerID=40&md5=ef65281db3f2f79b84e5f52ee966031b	Department of Psychology, University of Houston, 3695 Cullen Blvd, 126 Heyne Bldg (Ste. 239d), Houston, TX 77004, United States; Department of Neurology, Methodist Hospital, Houston, TX, United States; Indiana University, Bloomington, IN, United States; Mental Health and Behavioral Science Service, James A. Haley Veteransâ€™ Hospital, Tampa, FL, United States	Matchanova, A., Department of Psychology, University of Houston, 3695 Cullen Blvd, 126 Heyne Bldg (Ste. 239d), Houston, TX 77004, United States; Woods, S.P., Department of Psychology, University of Houston, 3695 Cullen Blvd, 126 Heyne Bldg (Ste. 239d), Houston, TX 77004, United States; Neighbors, C., Department of Psychology, University of Houston, 3695 Cullen Blvd, 126 Heyne Bldg (Ste. 239d), Ho…	The online proliferation of COVID-19 misinformation led to adverse health and societal consequences. This study investigated possible differences in COVID-19 headline accuracy discernment and online sharing of COVID-19 misinformation between older and younger adults, as well as the role of individual differences in global cognition, health literacy and verbal IQ. Fifty-two younger (18â€“35Â years…	Aging; COVID-19 misinformation; Health literacy; Neurocognition; Numeracy						University of Houston,Â UH	We thank the study participants for their time and effort. This study was supported by funds from the University of Houston, and was conducted as part of the Ph.D. requirements for the lead author Anastasia Matchanova. The research received no specific grant from any funding agency, commercial or not-for-profit sectors.										Acerbi, A., A cultural evolution approach to digital media (2016) Frontiers in Human Neuroscience, 10, p. 636. , PID: 28018200; Allen, J., Howland, B., Mobius, M., Rothschild, D., Watts, D.J., Evaluating the fake news problem at the scale of the information ecosystem. Science (2020) Advances, 6 (14), p. eaay3539; Babicz, M.A., Woods, S.P., Matchanova, A., Medina, L.D., Podell, K., Walker, R.L., A…	Woods, S.P.; Department of Psychology, 3695 Cullen Blvd, 126 Heyne Bldg (Ste. 239d), United States; email: spwoods@uh.edu			Springer					10461310				English	Curr. Psychol.	Article
Kor P.P.K., Leung A.Y.M., Parial L.L., Wong E.M.L., Dadaczynski K., Okan O., Amoah P.A., Wang S.S., Deng R., Cheung T.C.C., Molassiotis A.	57200446398;7403012650;23051616300;13205136500;55233782200;56609154000;57190228367;57220636789;57189492223;56828857900;7006805773;	Are People With Chronic Diseases Satisfied With the Online Health Information Related to COVID-19 During the Pandemic?	2021	Journal of Nursing Scholarship	53	1		75	86		24	10.1111/jnu.12616	https://www.scopus.com/inward/record.uri?eid=2-s2.0-85097504419&doi=10.1111%2fjnu.12616&partnerID=40&md5=002fa1f32c5d2a35cef75c6bb5e9d0a2	Centre for Gerontological Nursing, School of Nursing, Hong Kong Polytechnic University, Hong Kong; and Director, Centre for Gerontological Nursing, School of Nursing, Hong Kong Polytechnic University, Hong Kong; PhD Student, Centre for Gerontological Nursing, School of Nursing, Hong Kong Polytechnic University, Hong Kong; Principal Research Fellow, Centre for Gerontological Nursing, School of Nur…	Kor, P.P.K., Centre for Gerontological Nursing, School of Nursing, Hong Kong Polytechnic University, Hong Kong; Leung, A.Y.M., and Director, Centre for Gerontological Nursing, School of Nursing, Hong Kong Polytechnic University, Hong Kong; Parial, L.L., PhD Student, Centre for Gerontological Nursing, School of Nursing, Hong Kong Polytechnic University, Hong Kong; Wong, E.M.L., Principal Research …	Purpose: A deluge of fake news and misinformation about the coronavirus disease 2019 (COVID-19) on the Internet poses challenges for the public in their search for reliable and relevant health information for taking protective measures, especially among people with chronic diseases (PWCD). This study aimed to (a) understand the satisfaction level of the online information related to COVID-19 in p…	Chronic diseases; global health; health promotion; informatics; public health	adult; China; chronic disease; consumer health information; cross-sectional study; female; health literacy; human; Internet; male; questionnaire; satisfaction; Adult; China; Chronic Disease; Consumer Health Information; COVID-19; Cross-Sectional Studies; Female; Health Literacy; Humans; Internet; Male; Personal Satisfaction; Surveys and Questionnaires					Harvard Kennedy School,Â HKS;Â Hong Kong Polytechnic University,Â PolyU	Ethical approval was obtained from the Hong Kong Polytechnic University. The research team complied with all of the requirements of a study involving human subjects as stated in the Helsinki Declaration and subsequent updates.Clinical Resources Harvard Kennedy School. Promoting health literacy during the COVID-19 pandemic: A call to action for healthcare professionals. https://misinforeview.hks.h…										Anderson, R.M., Heesterbeek, H., Klinkenberg, D., Hollingsworth, T.D., How will country-based mitigation measures influence the course of the COVID-19 epidemic? (2020) Lancet, 395 (10228), pp. 931-934; Castro-SÃ¡nchez, E., Chang, P.W.S., Vila-Candel, R., Escobedo, A.A., Holmes, A.H., Health literacy and infectious diseases: Why does it matter? (2016) International Journal of Infectious Diseases, …	Leung, A.Y.M.; and Director, Hong Kong; email: angela.ym.leung@polyu.edu.hk			Blackwell Publishing Ltd					15276546			33316121	English	J. Nurs. Scholarsh.	Article
Hussain A., Tahir A., Hussain Z., Sheikh Z., Gogate M., Dashtipour K., Ali A., Sheikh A.	19734290900;57210731279;57220730154;57195149794;57200280664;57189573459;57221711244;7202522962;	Artificial intelligence-enabled analysis of public attitudes on facebook and twitter toward COVID-19 vaccines in the United Kingdom and the United States: Observational study	2021	Journal of Medical Internet Research	23	4	e26627				132	10.2196/26627	https://www.scopus.com/inward/record.uri?eid=2-s2.0-85104124197&doi=10.2196%2f26627&partnerID=40&md5=40e7601d349930758807cdd7fa1a21e0	School of Computing, Edinburgh Napier University, Edinburgh, United Kingdom; Department of Electrical Engineering, University of Engineering and Technology, Lahore, Pakistan; Edinburgh Medical School, College of Medicine and Veterinary Medicine, University of Edinburgh, Edinburgh, United Kingdom; NHS Forth Medical Group, Grangemouth, United Kingdom; Harvard TH Chan School of Public Health, Harvar…	Hussain, A., School of Computing, Edinburgh Napier University, Edinburgh, United Kingdom; Tahir, A., School of Computing, Edinburgh Napier University, Edinburgh, United Kingdom, Department of Electrical Engineering, University of Engineering and Technology, Lahore, Pakistan; Hussain, Z., Edinburgh Medical School, College of Medicine and Veterinary Medicine, University of Edinburgh, Edinburgh, Uni…	Background: Global efforts toward the development and deployment of a vaccine for COVID-19 are rapidly advancing. To achieve herd immunity, widespread administration of vaccines is required, which necessitates significant cooperation from the general public. As such, it is crucial that governments and public health agencies understand public sentiments toward vaccines, which can help guide educat…	Artificial intelligence; COVID-19; Deep learning; Facebook; Health informatics; Infodemiology; Natural language processing; Public health; Sentiment analysis; Social media; Twitter; Vaccination	SARS-CoV-2 vaccine; anti-vaccination movement; Article; artificial intelligence; attitude to health; controlled study; coronavirus disease 2019; deep learning; disinformation; human; major clinical study; natural language processing; optimism; phase 3 clinical trial (topic); social media; United Kingdom; United States; vaccination; administration and dosage; epidemiology; isolation and purificati…		COVID-19 Vaccines		Moderna; Pfizer	MC_PC_19004;Â EP/T021063/1,Â EP/T024917/1;Â Scottish Government: COV/NAP/20/07	This study was funded by the Chief Scientist Office of the Scottish Government under its COVID-19 priority research program (COV/NAP/20/07) and is jointly led by co-Principal Investigators AH and AS. AS was supported by BREATHE - The Health Data Research Hub for Respiratory Health [MC_PC_19004], which is funded by the UK Research and Innovation Industrial Strategy Challenge Fund and delivered thr…	This study was funded by the Chief Scientist Office of the Scottish Government under its COVID-19 priority research program (COV/NAP/20/07) and is jointly led by co-Principal Investigators AH and AS. AS was supported by BREATHE - The Health Data Research Hub for Respiratory Health [MC-PC-19004], which is funded by the UK Research and Innovation Industrial Strategy Challenge Fund and delivered thr…									de Figueiredo, A, Simas, C, Karafillakis, E, Paterson, P, Larson, HJ., Mapping global trends in vaccine confidence and investigating barriers to vaccine uptake: a large-scale retrospective temporal modelling study (2020) Lancet, 396 (10255), pp. 898-908. , Sep 26; [FREE Full text] [doi] [Medline: 32919524]; Gellin, B., Why vaccine rumours stick-and getting them unstuck (2020) The Lancet, 396 (102…	Hussain, A.; School of Computing, 10 Colinton Road, United Kingdom; email: a.hussain@napier.ac.uk			JMIR Publications Inc.					14388871			33724919	English	J. Med. Internet Res.	Article
Bunker D., Shahbazi M., Ehnis C., Sorrell T.C.	15520858500;57203639309;55750596000;56821372500;	As Time Goes By: Temporal Characteristics of Social Media and Information Objective-Subjective Tensions in Crisis Communication	2022	IFIP Advances in Information and Communication Technology	660 IFIP			261	276			10.1007/978-3-031-17968-6_20	https://www.scopus.com/inward/record.uri?eid=2-s2.0-85140803045&doi=10.1007%2f978-3-031-17968-6_20&partnerID=40&md5=0704768d8e0d5b50c0c4ea0093178dcf	University of Sydney, Camperdown, Australia	Bunker, D., University of Sydney, Camperdown, Australia; Shahbazi, M., University of Sydney, Camperdown, Australia; Ehnis, C., University of Sydney, Camperdown, Australia; Sorrell, T.C., University of Sydney, Camperdown, Australia	Social media communication is integral to framing an effective crisis response but is generally impacted by high volumes and an overload of information and misinformation, i.e., infodemic conditions. The social media connection content (i.e., information) and connection type (i.e., communications strategies) that are shared between actors (e.g., emergency response organisations and the public) un…	Crisis communication; Health communication; Infodemic; Misinformation; Social media; Trust	COVID-19; Social networking (online); Communication strategy; Condition; Crisis communications; Health communication; Infodemic; Misinformation; Shared situational awareness; Social media; Temporal characteristics; Trust; Public health																WHO: Infodemic (2021). https://www.who.int/health-topics/infodemic#tab=tab_1. Accessed 21 Feb 2022; Eysenbach, G., Infodemiology: The epidemiology of (mis)information (2002) Am. J. Med, 113 (9), p. 2; Eysenbach, G., How to fight an infodemic: The four pillars of infodemic management (2020) J. Med. Internet Res., 22 (6); Bermes, A., Information overload and fake news sharing: A transactional stres…	Bunker, D.; University of SydneyAustralia; email: deborah.bunker@sydney.edu.au	Elbanna A.McLoughlin S.Dwivedi Y.K.Donnellan B.Wastell D.		Springer Science and Business Media Deutschland GmbH	IFIP WG 8.6 International Working Conference on Transfer and Diffusion of IT, TDIT 2022	15 June 2022 through 16 June 2022		284519	18684238	9780000000000			English	IFIP Advances in Information and Communication Technology	Conference Paper
Furstrand D., Pihl A., Orbe E.B., Kingod N., SÃ¸ndergaard J.	57023892800;57190310971;57223263919;57192306612;57196649667;	Ask a doctor about coronavirus: How physicians on social media can provide valid health information during a pandemic	2021	Journal of Medical Internet Research	23	4	e24586				7	10.2196/24586	https://www.scopus.com/inward/record.uri?eid=2-s2.0-85105406793&doi=10.2196%2f24586&partnerID=40&md5=b1e13f8e8a64a98ec106ef2a8cd85fba	Section for Health Services Research, Department of Public Health, University of Copenhagen, Copenhagen, Denmark; Roche Diagnostics, Copenhagen, Denmark; The Research Unit of General Practice, Department of Public Health, University of Southern Denmark, Odense, Denmark; Department of Internal Medicine, Herlev University Hospital, Herlev, Denmark; Steno Diabetes Center Copenhagen, Copenhagen, Denm…	Furstrand, D., Section for Health Services Research, Department of Public Health, University of Copenhagen, Copenhagen, Denmark; Pihl, A., Roche Diagnostics, Copenhagen, Denmark, The Research Unit of General Practice, Department of Public Health, University of Southern Denmark, Odense, Denmark; Orbe, E.B., Department of Internal Medicine, Herlev University Hospital, Herlev, Denmark; Kingod, N., S…	In the wake of the COVID-19 pandemic, the information stream has overflowed with accurate information, misinformation, and constantly changing guidelines. There is a great need for guidance on the identification of trustworthy health information, and official channels are struggling to keep pace with this infodemic. Consequently, a Facebook group was created where volunteer medical physicians wou…	Coronavirus; COVID-19; Digital health literacy; EHealth literacy; Facebook; Framework; Health information; Health literacy; Health promotion; Infodemic; Infodemiology; Mental health; Misinformation; Pandemic; Patient-physician relationship; Public health; Social media; Trust; Web-based community	adult; Article; coronavirus disease 2019; data accuracy; Denmark; ehealth literacy; health literacy; health promotion; human; information seeking; medical information; misinformation; pandemic; physician; social media; trust; consumer health information; epidemiology; medical informatics; medical information system; pandemic; Consumer Health Information; COVID-19; Health Information Exchange; Hum…																(2020) Novel Coronavirus (2019-nCoV): Situation Report-13, , https://www.who.int/docs/default-source/coronaviruse/situation-reports/20200202-sitrep-13-ncov-v3.pdf, World Health Organization. Feb 07. [accessed 2021-04-13]; Limaye, RJ, Sauer, M, Ali, J, Bernstein, J, Wahl, B, Barnhill, A, Building trust while influencing online COVID-19 content in the social media world (2020) Lancet Digit Health, …	Furstrand, D.; Section for Health Services Research, Ã˜ster Farimagsgade 5, Denmark; email: furstrand@gmail.com			JMIR Publications Inc.					14388871			33835935	English	J. Med. Internet Res.	Article
Mathews C.J., McGuire L., Joy A., Law F., Winterbottom M., Rutland A., Drews M., Hoffman A.J., Mulvey K.L., Hartstone-Rose A.	57209098292;56684621500;57218268111;57218271714;36974274600;6701862409;57218265763;57189256271;38361984100;35723996100;	Assessing adolescents critical health literacy: How is trust in government leadership associated with knowledge of COVID-19?	2021	PLoS ONE	16	2023-11-11	e0259523				6	10.1371/journal.pone.0259523	https://www.scopus.com/inward/record.uri?eid=2-s2.0-85120043716&doi=10.1371%2fjournal.pone.0259523&partnerID=40&md5=da91c6c9345fd86432b1fcf9e7079125	Department of Psychology, North Carolina State University, Raleigh, NC, United States; Department of Psychology, University of Exeter, Exeter, United Kingdom; Faculty of Education, University of Cambridge, Cambridge, United Kingdom; EdVenture, Columbia, SC, United States; Department of Psychology, Cornell University, Ithaca, NY, United States; Department of Biological Sciences, North Carolina Sta…	Mathews, C.J., Department of Psychology, North Carolina State University, Raleigh, NC, United States; McGuire, L., Department of Psychology, University of Exeter, Exeter, United Kingdom; Joy, A., Department of Psychology, North Carolina State University, Raleigh, NC, United States; Law, F., Department of Psychology, University of Exeter, Exeter, United Kingdom; Winterbottom, M., Faculty of Educat…	This study explored relations between COVID-19 news source, trust in COVID-19 information source, and COVID-19 health literacy in 194 STEM-oriented adolescents and young adults from the US and the UK. Analyses suggest that adolescents use both traditional news (e.g., TV or newspapers) and social media news to acquire information about COVID- 19 and have average levels of COVID-19 health literacy.…		access to information; adolescent; adolescent health; adult; Article; conceptual framework; coronavirus disease 2019; demography; disinformation; ethnicity; female; government; health literacy; Health Literacy Skills Framework; human; human experiment; information processing; information seeking; journalism; knowledge; leadership; longitudinal study; male; mass medium; normal human; pandemic; pre…																Egan, L., Trump calls coronavirus Democrats' 'new hoax (2021) NBC News, , https://www.nbcnews.com/politics/donald-trump/trump-calls-coronavirus-democrats-new-hoaxn1145721, [Internet]; Sentell, T, Vamos, S, Okan, O., (2020) Interdisciplinary perspectives on health literacy research around the world: More important than ever in a time of COVID-19, , Multidisciplinary Digital Publishing Institute; J…	Mathews, C.J.; Department of Psychology, United States; email: cjmathew@ncsu.edu			Public Library of Science					19326203		POLNC	34818322	English	PLoS ONE	Article
Hou Z., Tong Y., Du F., Lu L., Zhao S., Yu K., Piatek S.J., Larson H.J., Lin L.	57188715801;57224543656;57218407880;57223827878;57224532158;57224532325;57221368961;57223681247;55838722500;	Assessing covid-19 vaccine hesitancy, confidence, and public engagement:a global social listening study	2021	Journal of Medical Internet Research	23	6	e27632				73	10.2196/27632	https://www.scopus.com/inward/record.uri?eid=2-s2.0-85107867721&doi=10.2196%2f27632&partnerID=40&md5=12131a4796f78fdbcb71636781e907f1	School of Public Health, Fudan University, Shanghai, China; National Health Commission Key Laboratory of Health Technology Assessment, Fudan University, Shanghai, China; Global Health Institute, Fudan University, Shanghai, China; Department of Infectious Disease Epidemiology, London School of Hygiene & Tropical Medicine, London, United Kingdom; Laboratory of Data Discovery for Health, Hong Kong S…	Hou, Z., School of Public Health, Fudan University, Shanghai, China, National Health Commission Key Laboratory of Health Technology Assessment, Fudan University, Shanghai, China, Global Health Institute, Fudan University, Shanghai, China; Tong, Y., School of Public Health, Fudan University, Shanghai, China; Du, F., School of Public Health, Fudan University, Shanghai, China; Lu, L., School of Publ…	Background: Monitoring public confidence and hesitancy is crucial for the COVID-19 vaccine rollout. Social media listening (infoveillance) can not only monitor public attitudes on COVID-19 vaccines but also assess the dissemination of and public engagement with these opinions. Objective: This study aims to assess global hesitancy, confidence, and public engagement toward COVID-19 vaccination. Met…	Acceptance; Confidence; COVID-19; Covid-19 vaccine; Engagement; Hesitancy; Infodemiology; Infoveillance; Social media	SARS-CoV-2 vaccine; Article; China; coding; coronavirus disease 2019; disease burden; drug safety; England; government; human; India; medical expert; medical information; misinformation; New York; risk; Sao Paulo (state); social media; social media monitoring; vaccine hesitancy; vaccine production; World Health Organization; drug therapy; pharmacology; public opinion; COVID-19; COVID-19 Vaccines;…		COVID-19 Vaccines		Astra Zeneca; BioNTech; Moderna; Oxford; Pfizer; Sinopharm; Sinovac	GlaxoSmithKline,Â GSK;Â Wellcome Trust,Â WT: 215373/Z/19/Z;Â National Natural Science Foundation of China,Â NSFC: 71874034;Â National Key Research and Development Program of China,Â NKRDPC: 2018YFC1312600,Â 2018YFC1312604	HJL is on the Merck Vaccine Confidence Advisory Board. Her research group, the Vaccine Confidence Project, received research grants from GSK and Merck on vaccine confidence issues. None of those research grants are related to this paper.	ZH acknowledges financial support from the National Natural Science Foundation of China (No. 71874034) and the National Key R&D Program of China (No. 2018YFC1312600 and 2018YFC1312604). L Lin was supported by the UK Foreign, Commonwealth and Development Office and Wellcome (Grant no. 215373/Z/19/Z). The funders had no role in the study design, data collection, data analysis, data interpretation, …									(2020) Coronavirus disease (COVID-19) pandemic, , https://www.who.int/emergencies/diseases/novel-coronavirus-2019, World Health Organization. [accessed 2020-12-23]; (2020) Coronavirus disease (COVID-19) advice for the public, , https://www.who.int/emergencies/diseases/novel-coronavirus-2019/advice-for-public, World Health Organization. [accessed 2020-12-23]; Chou, WS, Budenz, A., Considering emot…	Hou, Z.; School of Public Health, Mailbox 250, 138# Yixueyuan Road, Xuhui District, China; email: zyhou@fudan.edu.cn			JMIR Publications Inc.					14388871			34061757	English	J. Med. Internet Res.	Article
Rajasekhar S., Makesh D., Jaishree S.	57222181854;57222189989;57222189282;	Assessing media literacy levels among audience in seeking and processing health information during the covid-19 pandemic	2021	Media Watch	12	1		93	108		3	10.15655/mw/2021/v12i1/205461	https://www.scopus.com/inward/record.uri?eid=2-s2.0-85101791664&doi=10.15655%2fmw%2f2021%2fv12i1%2f205461&partnerID=40&md5=7c641c5ef51d9de4a729d56ee1623313	M.O.P. Vaishnav College for Women, India; Loyola College, India	Rajasekhar, S., M.O.P. Vaishnav College for Women, India; Makesh, D., Loyola College, India; Jaishree, S., M.O.P. Vaishnav College for Women, India	Media plays a crucial role in information dissemination during significant social, economic, political events and crises, including epidemics. Public look upon the media for credible and authentic information during such times resulting in a surge in information seeking. In 1976, Sandra Ball-Rokeach and Melvin DeFleur proposed media dependency theory (Lin,2020). Audience dependency on the media i…	Audience; Health information; Information overload; Media literacy; Misinformation; Pandemic																	Aldwairi, M., Alwahedi, A., Detecting Fake News in Social Media Networks (2018) Procedia Computer Science, 141, pp. 215-222. , https://doi.org/10.1016/j.procs.2018.10.171; Arnold, M., (2020) Seven Ways to Protect Yourself against Misinformation, , https://research.asu.edu/:https://research.asu.edu/seven-ways-to-protect-yourself-against-misinformation, Retrieved from; Aufderheide, P., Firestone, M…	Makesh, D.; Loyola CollegeIndia			Media Watch					9760911				English	Media Watch	Article
Klevor R., Camara F., Taleb K.A., Taouzer H., Kissani N., Chraa M.	57263001100;57992351900;57992043100;57992043200;55928126000;41461026400;	Assessing the Covid-19 infodemic and misinformation among university students in Morocco	2022	Observatorio	16	3		157	168			10.15847/obsOBS16320222050	https://www.scopus.com/inward/record.uri?eid=2-s2.0-85143274147&doi=10.15847%2fobsOBS16320222050&partnerID=40&md5=368b1cc55ff4c06d66c3bba1b874d516	Department of neurology, Mohammed VI Hospital, Marrakesh, Morocco; Department of Neuroscience and Biotechnology, Cadi Ayyad University, Marrakesh, Morocco; Faculty of Sciences Ben M'Sik, Hassan II University, Casablanca, Morocco; Neuroscience Research Laboratory, Faculty of Medicine and Pharmacy of Marrakesh, Morocco	Klevor, R., Department of neurology, Mohammed VI Hospital, Marrakesh, Morocco; Camara, F., Department of neurology, Mohammed VI Hospital, Marrakesh, Morocco; Taleb, K.A., Department of Neuroscience and Biotechnology, Cadi Ayyad University, Marrakesh, Morocco; Taouzer, H., Faculty of Sciences Ben M'Sik, Hassan II University, Casablanca, Morocco; Kissani, N., Neuroscience Research Laboratory, Facul…	The aim of the study was to investigate the implication of university students in Covid-19-related misinformation dissemination in Morocco using an online questionnaire sent out to various faculties and online student groups around the country. A total of 295 university students responded to the questionnaire. The majority of respondents 269/295 (91.2%) claimed to have come across misinformation …	Covid-19; misinformation; Morocco; social media; university students							The authors are grateful for the insights shared by the staffs of the Department of Epidemiology and the Neuroscience Research Laboratory of the Faculty of Medicine and Pharmacy of Marrakesh.										Abentak, M., Machkouri, N., Jeunes internautes marocains: Attitude et comportement face Ã la dÃ©sinformation et aux fake news (2021) Lâ€™Ã©ducation aux mÃ©dias tout au long de la vie, , https://hal.archives-ouvertes.fr/hal-03207546; Abentak, M., Mountasser, T., (2020) Les usagers marocains des RSN: Complices ou victimes des fake news du Covid-19?, , http://www.refsicom.org/828; Adams, K. K., Bake…	Klevor, R.; Department of neurology, Morocco; email: klevorraymond@gmail.com Camara, F.; Department of neurology, Morocco; email: francoiscamara75@gmail.com			Obercom					16465954				English	Observatorio	Article
Gallotti R., Valle F., Castaldo N., Sacco P., De Domenico M.	36052901900;57219609894;57219606803;35609660300;26537490500;	Assessing the risks of infodemics in response to COVID-19 epidemics	2020	Nature Human Behaviour	4	12		1285	1293		205	10.1038/s41562-020-00994-6	https://www.scopus.com/inward/record.uri?eid=2-s2.0-85094193146&doi=10.1038%2fs41562-020-00994-6&partnerID=40&md5=664ac3dd9b523377c24080a6b712c1d9	CoMuNe Lab, Fondazione Bruno Kessler, Trento, Italy; IULM University, Milan, Italy; Fondazione Bruno Kessler, Trento, Italy	Gallotti, R., CoMuNe Lab, Fondazione Bruno Kessler, Trento, Italy; Valle, F., CoMuNe Lab, Fondazione Bruno Kessler, Trento, Italy; Castaldo, N., CoMuNe Lab, Fondazione Bruno Kessler, Trento, Italy; Sacco, P., IULM University, Milan, Italy, Fondazione Bruno Kessler, Trento, Italy; De Domenico, M., CoMuNe Lab, Fondazione Bruno Kessler, Trento, Italy	During COVID-19, governments and the public are fighting not only a pandemic but also a co-evolving infodemicâ€”the rapid and far-reaching spread of information of questionable quality. We analysed more than 100 million Twitter messages posted worldwide during the early stages of epidemic spread across countries (from 22 January to 10 March 2020) and classified the reliability of the news being c…		consumer health information; human; mass medium; risk assessment; social media; social network; theoretical model; Consumer Health Information; COVID-19; Humans; Mass Media; Models, Theoretical; Risk Assessment; Social Media; Social Networking																Benkler, Y., (2006) The Wealth of Networks: How Social Production Transforms Markets and Freedom, , Yale Univ. Press; Fuchs, C., (2014) Social Media: A Critical Introduction, , SAGE; Giglietto, F., Rossi, L., Bennato, D., The open laboratory: limits and possibilities of using Facebook, Twitter, and YouTube as a research data source (2012) J. Technol. Hum. Serv., 30, pp. 145-159; Ojo, A., Mellouli…	De Domenico, M.; CoMuNe Lab, Italy; email: mdedomenico@fbk.eu Sacco, P.; IULM UniversityItaly; email: pierluigi.sacco@iulm.it			Nature Research					23973374			33122812	English	Nat. Hum. Behav.	Article
Suarez-Lledo V., Alvarez-Galvez J.	57208400753;55614025600;	Assessing the Role of Social Bots During the COVID-19 Pandemic: Infodemic, Disagreement, and Criticism	2022	Journal of Medical Internet Research	24	8	e36085				2	10.2196/36085	https://www.scopus.com/inward/record.uri?eid=2-s2.0-85136734499&doi=10.2196%2f36085&partnerID=40&md5=a0665bd643b3b3f478c197a593e317ac	Department of Biomedicine, Biotechnology and Public Health, University of Cadiz, CÃ¡diz, Spain; Computational Social Science DataLab, University Research Institute on Social Sciences, University of Cadiz, Jerez de la Frontera, Spain	Suarez-Lledo, V., Department of Biomedicine, Biotechnology and Public Health, University of Cadiz, CÃ¡diz, Spain, Computational Social Science DataLab, University Research Institute on Social Sciences, University of Cadiz, Jerez de la Frontera, Spain; Alvarez-Galvez, J., Department of Biomedicine, Biotechnology and Public Health, University of Cadiz, CÃ¡diz, Spain, Computational Social Science Da…	Background: Social media has changed the way we live and communicate, as well as offering unprecedented opportunities to improve many aspects of our lives, including health promotion and disease prevention. However, there is also a darker side to social media that is not always as evident as its possible benefits. In fact, social media has also opened the door to new social and health risks that …	Botometer; chatbot; COVID-19; epidemics; health promotion; infodemics; infodemiology; misinformation; outbreaks; pandemic; peer support; social media; social media bot; Twitter stream	Article; classification; clinical assessment; comparative study; controlled study; conversation; coronavirus disease 2019; death; death toll; epidemic; Gini coefficient; human; infodemic; pandemic; probability; sentiment analysis; social media; epidemiology; pandemic; COVID-19; Disease Outbreaks; Humans; Infodemic; Pandemics; Social Media					MCIN/ AEI/10.13039/501100011033,Â PID2020-118589RB-I00,Â RYC-2016-19353;Â Ministerio de Ciencia e InnovaciÃ³n,Â MICINN;Â Universidad de CÃ¡diz,Â UCA	We would like to acknowledge the support of the University Research Institute for Sustainable Social Development, the University of CÃ¡diz, and the Ramon y Cajal program run by the Spanish Ministry of Science and Innovation.	This work was supported by the Ramon and Cajal grant awarded to JAG (RYC-2016-19353) and the DCODES project (PID2020-118589RB-I00), financed by MCIN/ AEI/10.13039/501100011033.									McGloin, AF, Eslami, S., Digital and social media opportunities for dietary behaviour change (2015) Proc Nutr Soc, 74 (2), pp. 139-148. , May; [doi] [Medline: 25319345]; Chou, WS, Oh, A, Klein, WMP., Addressing health-related misinformation on social media (2018) JAMA, 320 (23), pp. 2417-2418. , Dec 18; [doi] [Medline: 30428002]; Neter, E, Brainin, E., eHealth literacy: extending the digital divi…	Suarez-Lledo, V.; Department of Biomedicine, Av Ana de Viya, Spain; email: victor.sanz@uca.es			JMIR Publications Inc.					14388871			35839385	English	J. Med. Internet Res.	Article
Mundagowa P.T., Tozivepi S.N., Chiyaka E.T., Mukora-Mutseyekwa F., Makurumidze R.	57209911764;57224188571;57205460621;55567096400;57213197266;	Assessment of COVID-19 vaccine hesitancy among Zimbabweans: A rapid national survey	2022	PLoS ONE	17	2023-04-04	e0266724				8	10.1371/journal.pone.0266724	https://www.scopus.com/inward/record.uri?eid=2-s2.0-85128677704&doi=10.1371%2fjournal.pone.0266724&partnerID=40&md5=f82983dffd3359153d473effe267e3a1	Clinical Research Centre, College of Health, Agriculture & Natural Science, Africa University, Mutare, Zimbabwe; Department of Health Policy & Management, College of Public Health, Kent State University, Kent, OH, United States; Zimbabwe College of Public Health Physicians, Harare, Zimbabwe; Public and Global Health Unit, Faculty of Medicine and Health Sciences, University of Zimbabwe, Harare, Zi…	Mundagowa, P.T., Clinical Research Centre, College of Health, Agriculture & Natural Science, Africa University, Mutare, Zimbabwe; Tozivepi, S.N., Clinical Research Centre, College of Health, Agriculture & Natural Science, Africa University, Mutare, Zimbabwe; Chiyaka, E.T., Department of Health Policy & Management, College of Public Health, Kent State University, Kent, OH, United States; Mukora-Mu…	Background As a way of minimising the devastating effects of the coronavirus disease 2019 (COVID-19) pandemic, scientists hastily developed a vaccine. However, the scale-up of the vaccine is likely to be hindered by the widespread social media misinformation. We therefore conducted a study to assess the COVID-19 vaccine hesitancy among Zimbabweans. Methods We conducted a descriptive online cross-…		SARS-CoV-2 vaccine; vaccine; adult; aged; Article; chronic disease; controlled study; coronavirus disease 2019; cross-sectional study; descriptive research; drug efficacy; drug safety; educational status; female; groups by age; health care access; health care availability; health care personnel; human; infection risk; major clinical study; male; middle aged; perception; prevalence; sex difference…		COVID-19 Vaccines; Vaccines														(2021) WHO Coronavirus (COVID-19) Dashboard, , https://covid19.who.int/, [cited 28 May 2021]; Jahanshahi, AA, Dinani, MM, Madavani, AN, Li, J, Zhang, SX., The distress of Iranian adults during the Covid-19 pandemicâ€”More distressed than the Chinese and with different predictors (2020) Brain Behav Immun, 87, pp. 124-125. , https://doi.org/10.1016/j.bbi.2020.04.081, PMID: 32360603; Mukaetova-Ladin…	Mundagowa, P.T.; Clinical Research Centre, Zimbabwe; email: mundagowap@africau.edu			Public Library of Science					19326203		POLNC	35446850	English	PLoS ONE	Article
Sadio A.J., Gbeasor-Komlanvi F.A., Konu R.Y., Bakoubayi A.W., Tchankoni M.K., Bitty-Anderson A.M., Gomez I.M., Denadou C.P., Anani J., Kouanfack H.R., Kpeto I.K., Salou M., Ekouevi D.K.	57211136408;57203284577;57221305447;57220046953;57214808491;57210956969;57221306010;57221312296;57221303002;57221303681;57219897186;41961711700;6603898420;	Assessment of self-medication practices in the context of the COVID-19 outbreak in Togo	2021	BMC Public Health	21	1	58				54	10.1186/s12889-020-10145-1	https://www.scopus.com/inward/record.uri?eid=2-s2.0-85098796000&doi=10.1186%2fs12889-020-10145-1&partnerID=40&md5=be54e14233a0451624b1163a9b8e58ee	DÃ©partement de SantÃ© Publique, UniversitÃ© de LomÃ©, FacultÃ© des Sciences de la SantÃ©, LomÃ©, Togo; Centre Africain de Recherche en EpidÃ©miologie et en SantÃ© Publique (CARESP), LomÃ©, Togo; Programme PACCI â€“ Site ANRS CÃ´te dâ€™Ivoire, CHU de Treichville, Abidjan, Cote d'Ivoire; Conseil Scientifique pour la riposte Ã la pandÃ©mie Covid-19, LomÃ©, Togo; Laboratoire de Biologie MolÃ©culaire…	Sadio, A.J., DÃ©partement de SantÃ© Publique, UniversitÃ© de LomÃ©, FacultÃ© des Sciences de la SantÃ©, LomÃ©, Togo, Centre Africain de Recherche en EpidÃ©miologie et en SantÃ© Publique (CARESP), LomÃ©, Togo; Gbeasor-Komlanvi, F.A., DÃ©partement de SantÃ© Publique, UniversitÃ© de LomÃ©, FacultÃ© des Sciences de la SantÃ©, LomÃ©, Togo, Centre Africain de Recherche en EpidÃ©miologie et en SantÃ© Pu…	Background: To date, there is no effective treatment for COVID-19, which is a pandemic disease, caused by a novel coronavirus called SARS-CoV-2. In Togo, where four in five people practice self-medication, the absence of a cure for COVID-19 and the constant progression of the disease requires an assessment of self-medication patterns in the context of the pandemic. This study aimed to estimate th…	COVID-19; LomÃ©-Togo; Prevention; SARS-CoV-2; Self-medication; Traditional medicine	adult; cross-sectional study; epidemic; epidemiology; female; human; male; prevention and control; self medication; Togo; Adult; COVID-19; Cross-Sectional Studies; Disease Outbreaks; Female; Humans; Male; Self Medication; Togo						This work was supported the Government of the Republic of Togo and by the â€œCentre Africain de Recherche en EpidÃ©miologie et en SantÃ© Publique de LomÃ©, Togoâ€ (CARESP-Togo). The Togolese government funded the study design, data collection and data analysis. CARESP-Togo funded the data analysis and manuscript writing.										Al-Mandhari, A., Samhouri, D., Abubakar, A., Brennan, R., Coronavirus Disease 2019: preparedness and readiness of countries in the Eastern Medi-terranean Region (2020) East Mediterr Health J, 26 (2), pp. 136-137; (2020) Coronavirus disease (COVID-19) Situation Reportâ€“193, p. 17p. , WHO, Geneva: Available from: t.ly/qjoB; Gao, J., Tian, Z., Yang, X., Breakthrough: Chloroquine phosphate has shown…	Ekouevi, D.K.; DÃ©partement de SantÃ© Publique, Togo; email: didier.ekouevi@gmail.com			BioMed Central Ltd					14712458			33407321	English	BMC Public Health	Article
Othman S.S., Alsuwaidi A., Aseel R., Alotaibi R., Bablgoom R., alsulami G., Alharbi R., Ghamri R.	58256607700;57464737800;57222326874;57464797600;57464887200;57464737900;57221518423;57202584610;	Association between social media use and the acceptance of COVID-19 vaccination among the general population in Saudi Arabia: a cross-sectional study	2022	BMC Public Health	22	1	375				10	10.1186/s12889-022-12757-1	https://www.scopus.com/inward/record.uri?eid=2-s2.0-85125157496&doi=10.1186%2fs12889-022-12757-1&partnerID=40&md5=8d7f3e93e4d5d509f55bf0506b7e1c57	Department of Family Medicine, Faculty of Medicine, King Abdulaziz University, Jeddah, Saudi Arabia; Faculty of Medicine, King Abdulaziz University, Jeddah, Saudi Arabia	Othman, S.S., Department of Family Medicine, Faculty of Medicine, King Abdulaziz University, Jeddah, Saudi Arabia; Alsuwaidi, A., Faculty of Medicine, King Abdulaziz University, Jeddah, Saudi Arabia; Aseel, R., Faculty of Medicine, King Abdulaziz University, Jeddah, Saudi Arabia; Alotaibi, R., Faculty of Medicine, King Abdulaziz University, Jeddah, Saudi Arabia; Bablgoom, R., Faculty of Medicine,…	Background: The Coronavirus Disease of 2019 (COVID-19) pandemic is a worldwide global public health threat. Although acceptance of COVID-19 vaccination will be a critical step in combating the pandemic, achieving high uptake will be difficult, and potentially made more difficult by social media misinformation. This study aimed to examine the association between social media use and acceptance of …	COVID-19; Social media; Vaccine acceptance; Vaccine hesitancy	cross-sectional study; epidemiology; human; Saudi Arabia; social media; vaccination; COVID-19; COVID-19 Vaccines; Cross-Sectional Studies; Humans; SARS-CoV-2; Saudi Arabia; Social Media; Vaccination		COVID-19 Vaccines														Qattan, A., Alshareef, N., Alsharqi, O., Al Rahahleh, N., Chirwa, G.C., Al-Hanawi, M.K., Acceptability of a COVID-19 vaccine among healthcare workers in the Kingdom of Saudi Arabia (2021) Front Med, 8, p. 83; Al-Hanawi, M.K., Angawi, K., Alshareef, N., Knowledge, attitude and practice toward COVID-19 among the public in the Kingdom of Saudi Arabia: a cross-sectional study (2020) Front Public Heal…	Othman, S.S.; Department of Family Medicine, Saudi Arabia; email: Ahbothman7@kau.edu.sa			BioMed Central Ltd					14712458			35189874	English	BMC Public Health	Article
Akpan I.J., Aguolu O.G., Kobara Y.M., Razavi R., Akpan A.A., Shanker M.	55203440600;57216436802;57247922500;23668723100;57222167123;6701319181;	Association between what people learned about covid-19 using web searches and their behavior toward public health guidelines: Empirical infodemiology study	2021	Journal of Medical Internet Research	23	9	e28975				10	10.2196/28975	https://www.scopus.com/inward/record.uri?eid=2-s2.0-85114290597&doi=10.2196%2f28975&partnerID=40&md5=edd65face6ffa7d44c0345b8c5004ac8	Department of Management and Information Systems, Kent State University, New Philadelphia, OH, United States; Infectious Disease Internal Medicine Department, Yale School of Medicine, Yale University, New Haven, CT, United States; Statistical and Actuarial Sciences, Western University, London, ON, Canada; Department of Management and Information Systems, Kent State University, Kent, OH, United St…	Akpan, I.J., Department of Management and Information Systems, Kent State University, New Philadelphia, OH, United States; Aguolu, O.G., Infectious Disease Internal Medicine Department, Yale School of Medicine, Yale University, New Haven, CT, United States; Kobara, Y.M., Statistical and Actuarial Sciences, Western University, London, ON, Canada; Razavi, R., Department of Management and Informatio…	Background: The use of the internet and web-based platforms to obtain public health information and manage health-related issues has become widespread in this digital age. The practice is so pervasive that the first reaction to obtaining health information is to "Google it." As SARS-CoV-2 broke out in Wuhan, China, in December 2019 and quickly spread worldwide, people flocked to the internet to l…	Conspiracy theories; COVID-19; Infodemiology; Internet; Misinformation; Novel coronavirus; Public health; SARS-CoV-2	behavior; biological warfare agent; China; common cold; coronavirus disease 2019; data analysis; epidemic; hand washing; human; isolation; misinformation; pandemic; practice guideline; public health; Review; Severe acute respiratory syndrome coronavirus 2; social distancing; trend study; web browser; pandemic; public health; social media; COVID-19; Humans; Pandemics; Public Health; SARS-CoV-2; So…																Lu, H, Stratton, CW, Tang, YW., Outbreak of pneumonia of unknown etiology in Wuhan, China: The mystery and the miracle (2020) J Med Virol, 92 (4), pp. 401-402. , Apr; [FREE Full text] [doi] [Medline: 31950516]; Huang, C, Wang, Y, Li, X, Ren, L, Zhao, J, Hu, Y, Clinical features of patients infected with 2019 novel coronavirus in Wuhan, China (2020) Lancet, 395 (10223), pp. 497-506. , Feb 15; [FRE…	Akpan, I.J.; Department of Management and Information Systems, 330 University Drive Northeast, United States; email: iakpan@kent.edu			JMIR Publications Inc.					14388871			34280117	English	J. Med. Internet Res.	Review
Al-Uqdah L., Franklin F.A., Chiu C.-C., Boyd B.N.	57553294500;57553755000;57553050000;57552361500;	Associations BetweenÂ SocialÂ MediaÂ EngagementÂ andÂ VaccineÂ Hesitancy	2022	Journal of Community Health	47	4		577	587		5	10.1007/s10900-022-01081-9	https://www.scopus.com/inward/record.uri?eid=2-s2.0-85127163517&doi=10.1007%2fs10900-022-01081-9&partnerID=40&md5=69b274704684f10e4efdf9eaf5881ef9	Division of COVID Containment, Philadelphia Department of Health, 1101 Market Street, Philadelphia, PA 19107, United States; Epidemiology, Oregon Health & Science University - Portland State University, School of Public Health, Portland, OR 97239, United States; Morehouse School of Medicine, Department of Community Health and Prevention Medicine and Graduate Education in Public Health, Atlanta, G…	Al-Uqdah, L., Division of COVID Containment, Philadelphia Department of Health, 1101 Market Street, Philadelphia, PA 19107, United States; Franklin, F.A., Division of COVID Containment, Philadelphia Department of Health, 1101 Market Street, Philadelphia, PA 19107, United States, Epidemiology, Oregon Health & Science University - Portland State University, School of Public Health, Portland, OR 972…	There has been a surge in vaccine hesitancy following the CoronavirusÂ pandemic. This study measured the prevalence of and identified factors associated with vaccine hesitancy and social media use. An online surveyÂ was administered (n = 1050) between May and July 2021. Chi-square tests were used to examine bivariate associations with vaccine hesitancy (partially vaccinated and unvaccinated parti…	COVID-19 pandemic; Health disparity; Public health; Social media; Vaccine hesitancy	vaccine; attitude to health; female; human; male; social media; vaccination refusal; Female; Health Knowledge, Attitudes, Practice; Humans; Male; Social Media; Vaccination Hesitancy; Vaccination Refusal; Vaccines		Vaccines			U.S. Department of Health and Human Services,Â HHS: NU50CK000521-01;Â Centers for Disease Control and Prevention,Â CDC	This project was supported by the Centers for Disease Control and Prevention of the U.S. Department of Health and Human Services as part of a financial assistance award (Grant # NU50CK000521-01) funded by CDC/HHS. The contents are those of the author (S) and do not necessarily represent the official views of, nor the endorsement, by CDC/HHS, or the US Government.										Ciardi, F., Menon, V., Jensen, J.L., Knowledge, attitudes and perceptions of COVID-19 vaccination among healthcare workers of an inner-city hospital in New York (2021) Vaccines, 9 (7), p. 713; Paul, E., Steptoe, A., Fancourt, D., Attitudes towards vaccines and intention to vaccinate against COVID-19: Implications for public health communications (2021) The Lancet Regional Health-Europe, 1, p. 100…	Al-Uqdah, L.; Division of COVID Containment, 1101 Market Street, United States; email: Lola.al-uqdah@phila.gov			Springer					945145		JCMHB	35332393	English	J. Community Health	Article
Mortensen M., NÃ¸rgaard Kristensen N.	37113914500;36906953200;	At the Boundaries of Authority and Authoritarianism in the Welfare State: News Coverage of Alt. Health Influencers During the Covid-19 Pandemic	2023	Javnost	30	1		35	50			10.1080/13183222.2023.2168442	https://www.scopus.com/inward/record.uri?eid=2-s2.0-85147588282&doi=10.1080%2f13183222.2023.2168442&partnerID=40&md5=d69e6ea7a1339638f8c9e181599c0164	Department of Communication, University of Copenhagen, Denmark	Mortensen, M., Department of Communication, University of Copenhagen, Denmark; NÃ¸rgaard Kristensen, N., Department of Communication, University of Copenhagen, Denmark	Battles over who holds authority to speak on health issues have been recurrent since the outbreak of Covid-19. This article investigates how the voices of alt. health influencers have been handled within the news-mediated public sphere during the pandemic. Alt. health influencers illustrate how new forms of authority are claimed and negotiated on social media, and how their ideas circulate quickl…	alt. health influencers; authoritarianism; authority; Covid-19 pandemic; misinformation; news coverage; Nordic welfare state						Velux Fonden: 00013143	This work was supported by the Velux Foundation [grant no 00013143]. The authors would like to thank Nina Jerslev Svendsen for research assistance.										Abidin, C., Visibility Labour: Engaging with Influencersâ€™ Fashion Brands and #OOTD Advertorial Campaigns on Instagram (2016) Media International Australia, 161 (1), pp. 86-100; Abidin, C., Lee, J., Barbetta, T., Miao, W.S., Influencers and COVID-19: Reviewing Key Issues in Press Coverage Across Australia, China, Japan, and South Korea (2021) Media International Australia Incorporating Culture &…	Mortensen, M.; Department of Communication, Denmark; email: metmort@hum.ku.dk			Taylor and Francis Ltd.					13183222				English	Javnost	Article
Beirakdar S., Klingborg L., van Wees S.H.	58173970700;58173540700;56562899200;	Attitudes of Swedish Language Twitter Users Toward COVID-19 Vaccination: Exploratory Qualitative Study	2023	JMIR Infodemiology	3		e42357					10.2196/42357	https://www.scopus.com/inward/record.uri?eid=2-s2.0-85151871172&doi=10.2196%2f42357&partnerID=40&md5=cf049e802688d2ef2e55b1252c97a847	Karolinska Institute, Department of Global Public Health, Stockholm, Sweden	Beirakdar, S., Karolinska Institute, Department of Global Public Health, Stockholm, Sweden; Klingborg, L., Karolinska Institute, Department of Global Public Health, Stockholm, Sweden; van Wees, S.H., Karolinska Institute, Department of Global Public Health, Stockholm, Sweden	Background: Social media have played an important role in shaping COVID-19 vaccine choices during the pandemic. Understanding peopleâ€™s attitudes toward the vaccine as expressed on social media can help address the concerns of vaccine-hesitant individuals. Objective: The aim of this study was to understand the attitudes of Swedish-speaking Twitter users toward COVID-19 vaccines. Methods: This wa…	COVID-19; COVID-19 vaccines; qualitative analysis; social media; Twitter; vaccine hesitancy; WHOâ€™s 3C model; World Health Organization																	Ludvigsson, JF., The first eight months of Sweden's COVID-19 strategy and the key actions and actors that were involved (2020) Acta Paediatr, 109 (12), pp. 2459-2471. , Dec 11; [FREE Full _text] [doi] [Medline: 32951258]; WHO coronavirus (COVID-19) dashboard, , https://covid19.who.int, World Health Organization. [accessed 2022-03-07]; Drop-in vaccination buses in Stockholm, p. 1177. , https://www…	van Wees, S.H.; Karolinska Institute Department of Global Public Health, K9 Global folkhÃ¤lsa TomtebodavÃ¤gen 18A, Sweden; email: sibylle.hvw@ki.se			JMIR Publications Inc.					25641891				English	JMIR. Infodemiology.	Article
Bhalla M., Boutros H., Meyer S.B.	57991036900;57991225700;25641913600;	Aunties, WhatsApp, and â€œhaldi da doodhâ€: South Asian communitiesâ€™ perspectives on improving COVID-19 public health communication in Ontario, Canada	2022	Canadian Journal of Public Health	113			46	53		1	10.17269/s41997-022-00712-x	https://www.scopus.com/inward/record.uri?eid=2-s2.0-85143230903&doi=10.17269%2fs41997-022-00712-x&partnerID=40&md5=8290f387eb0c49e419260698f0c69263	Faculty of Health, School of Public Health Sciences, University of Waterloo, 200 University Avenue West, Waterloo, ON N2L 3G1, Canada	Bhalla, M., Faculty of Health, School of Public Health Sciences, University of Waterloo, 200 University Avenue West, Waterloo, ON N2L 3G1, Canada; Boutros, H., Faculty of Health, School of Public Health Sciences, University of Waterloo, 200 University Avenue West, Waterloo, ON N2L 3G1, Canada; Meyer, S.B., Faculty of Health, School of Public Health Sciences, University of Waterloo, 200 University…	Objective: To identify, from the perspective of South Asian communities, areas for improvement in public health communication. Methods: Focus groups were conducted with individuals (N=24) who could converse in English and self-identified as South Asian adults (18+) residing in Ontario. Participants were asked to share how, if at all, their identity as South Asian shaped their experiences during t…	COVID-19; Health communication; Qualitative research; South Asian	adult; epidemiology; human; interpersonal communication; medical information; Ontario; public health; Adult; Communication; COVID-19; Health Communication; Humans; Ontario; Public Health; South Asian People					Canadian Institutes of Health Research,Â IRSC: 420096	This study was funded by the Canadian Institutes of Health Research (grant #420096).										Al-Jaishi, A.A., (2021) COVID-19 in Ontario, , https://www.covid19inontario.com; Arora, A., COVID-19 in Canada: A one-year update on social and economic impacts - Delivering insights through data for a better Canada (March 2021) (2021) Statistics Canada, , https://www150.statcan.gc.ca/n1/pub/11-631-x/11-631-x2021001-eng.htm, Accessed Nov 2022; Bowleg, L., (2020) Weâ€™re Not All in This Together: …	Meyer, S.B.; Faculty of Health, 200 University Avenue West, Canada; email: samantha.meyer@uwaterloo.ca			Institute for Ionics					84263		CJPEA	36449223	English	Can. J. Public Health	Article
Aathira C.M., Geetha R.V.	57211266584;50161398300;	Awareness about the role of social media during COVID19 among general public of Chennai-a questionnaire survey	2020	International Journal of Pharmaceutical Research	12			755	767			10.31838/ijpr/2020.SP2.092	https://www.scopus.com/inward/record.uri?eid=2-s2.0-85091678029&doi=10.31838%2fijpr%2f2020.SP2.092&partnerID=40&md5=187dcc795204fa680a002f44e8eab400	Saveetha Dental College, Saveetha institute of Medical and Technical Sciences, Saveetha university, Chennai, India; Department of Microbiology, Saveetha Dental College & Hospitals, Saveetha Institute of Medical & Technical Sciences, Saveetha University, India	Aathira, C.M., Saveetha Dental College, Saveetha institute of Medical and Technical Sciences, Saveetha university, Chennai, India; Geetha, R.V., Department of Microbiology, Saveetha Dental College & Hospitals, Saveetha Institute of Medical & Technical Sciences, Saveetha University, India	Media follows every step and multiple stories to provide the public with continuous updates. It has transformed and evolved to an effective communicating mode through radio television internet access it conveys a sense of unity and 80 to 90% of the people browse news for an average of 24 hours a week. It is recognised as a powerful source as it helps in shaping the things happening around the wor…	Covid19; Misinformation; Quarantine; Social media	hand sanitizer; adult; awareness; coronavirus disease 2019; cross-sectional study; education; female; health survey; human; knowledge; male; misinformation; quarantine; questionnaire; Review; social competence; social media; sociology						We thank Saveetha Dental College for the support to carry out this study.										Gralinski, LE, Menachery, VD., Return of the Coronavirus: 2019-nCoV (2020) Viruses, 12 (2). , http://dx.doi.org/10.3390/v12020135, [Internet]. Jan 24; Ippolito, G, Hui, DS, Ntoumi, F, Maeurer, M, Zumla, A., Toning down the 2019-nCoV media hype-and restoring hope (2020) Lancet Respir Med, 8 (3), pp. 230-231. , Mar; (2018) Case Report: Detection of the Middle East Respiratory Syndrome Corona Virus …	Geetha, R.V.; Department of Microbiology, India; email: geetha@saveetha.com			Advanced Scientific Research					9752366				English	Int. J. Pharm. Res.	Review
Ramasubramanian S., Preetha S., Premavathy D., Prathap L.	57221002052;57190811033;56741253800;57195322554;	Awareness on spread of misinformation and its effect on public with regard to covid-19	2020	International Journal of Current Research and Review	12	19 Special Issue		S-66	S-73		2	10.31782/IJCRR.2020.SP08	https://www.scopus.com/inward/record.uri?eid=2-s2.0-85097990963&doi=10.31782%2fIJCRR.2020.SP08&partnerID=40&md5=22d629d93fb490000803cfdb13d3bf91	Saveetha Dental College, Saveetha Institute of Medical and Technical Sciences, Saveetha University, Chennai, India; Department of Physiology, Saveetha Dental College, Saveetha Institute of Medical and Technical Sciences, Saveetha University, Chennai, India; Department of Anatomy, Saveetha Dental College, Saveetha Institute of Medical and Technical Sciences, Saveetha University, Chennai, India	Ramasubramanian, S., Saveetha Dental College, Saveetha Institute of Medical and Technical Sciences, Saveetha University, Chennai, India; Preetha, S., Department of Physiology, Saveetha Dental College, Saveetha Institute of Medical and Technical Sciences, Saveetha University, Chennai, India; Premavathy, D., Department of Anatomy, Saveetha Dental College, Saveetha Institute of Medical and Technical…	Introduction: Misinformation can amplify humanityâ€™s greatest challenges. A salient example of this is the COVID-19 pandemic, which has spread a wide range of falsehoods even as truth has more and more turned into a matter of life and death. In the current study, the aim is to analyze the effect of social media on the public with regard to COVID-19. Materials and Methods: A survey was conducted …	Awareness; Coronavirus; Fake news; Misinformation; Pandemic; Social media							This research was done under the supervision of the Department of Research of Saveetha Dental College and Hospitals. We sincerely show gratitude to the Institution who provided insight and expertise that greatly assisted the research.										Smith, J., (2004) The World Social Forum and the challenges of global democracy, 4, pp. 413-421. , http://dx.doi.org/10.1111/j.1471-0374.2004.00102.x, [Internet]. Global Networks; Koley, TK, Dhole, M., ORIGIN Spread and global response to COVID-19 [Internet] (2020), pp. 34-67. , http://dx.doi.org/10.4324/9781003095590-4, The COVID-19 Pandemic; Jones, SC, Waters, L, Holland, O, Bevins, J, Iverson,…	Preetha, S.; Department of Physiology, India; email: sdc@saveetha.com			Radiance Research Academy					22312196				English	Intern. J. Cur. Res. Rev.	Article
Bauder L., Giangobbe K., Asgary R.	58265303600;58264563500;24464116900;	Barriers and Gaps in Effective Health Communication at Both Public Health and Healthcare Delivery Levels During Epidemics and Pandemics; Systematic Review	2023	Disaster medicine and public health preparedness	17			e395				10.1017/dmp.2023.61	https://www.scopus.com/inward/record.uri?eid=2-s2.0-85159772057&doi=10.1017%2fdmp.2023.61&partnerID=40&md5=e5c298ed56c06edde025acbc0f9d7a1c	Department of Global Health, Milken Institute School of Public Health, George Washington University, Washington DC, United States; Icahn School of Medicine at Mount Sinai, New York, NY, USA	Bauder, L., Department of Global Health, Milken Institute School of Public Health, George Washington University, Washington DC, United States; Giangobbe, K., Department of Global Health, Milken Institute School of Public Health, George Washington University, Washington DC, United States; Asgary, R., Department of Global Health, Milken Institute School of Public Health, George Washington Universit…	OBJECTIVE: To assess gaps and barriers to effective health communication during epidemics, pandemics, and mass health emergencies. METHODS: A systematic literature review was conducted in PubMed (National Library of Medicine, Maryland, USA), SCOPUS (Elsevier, Amsterdam, Netherlands), Cochrane (Cochrane, London, UK), and grey literature between 2000 to 2020. RESULTS: 16043 of 16535 identified cita…	epidemics; health communication; health emergencies; health promotion; information dissemination; mass media; misinformation; pandemics; social media	health care delivery; human; interpersonal communication; medical information; pandemic; public health; social media; text messaging; Communication; Delivery of Health Care; Health Communication; Humans; Pandemics; Public Health; Social Media; Text Messaging																				NLM (Medline)					1938744X			37202845	English	Disaster Med Public Health Prep	Review
Skinner N.A., Sanders K., Lopez E., Sotz Mux M.S., Abascal Miguel L., Vosburg K.B., Johnston J., Diamond-Smith N., Kraemer Diaz A.	57211638654;58020960300;58020640400;58083321000;57274373000;56955776500;57208100754;25221215200;54986170500;	Barriers to COVID-19 vaccine acceptance to improve messages for vaccine uptake in indigenous populations in the central highlands of Guatemala: A participatory qualitative study	2023	BMJ Open	13	1	e067210					10.1136/bmjopen-2022-067210	https://www.scopus.com/inward/record.uri?eid=2-s2.0-85147088734&doi=10.1136%2fbmjopen-2022-067210&partnerID=40&md5=b3dcd1dfcd8d5f1e91ef82ff24c9fb16	Stanford Center for Health Education, Stanford University School of Medicine, Stanford, CA, United States; Institute for Global Health Sciences, University of California San Francisco, San Francisco, CA, United States; Maya Health Alliance Wuqu' Kawoq, Tecpan, Guatemala; Epidemiology and Biostatistics, University of California San Francisco, San Francisco, CA, United States	Skinner, N.A., Stanford Center for Health Education, Stanford University School of Medicine, Stanford, CA, United States; Sanders, K., Institute for Global Health Sciences, University of California San Francisco, San Francisco, CA, United States; Lopez, E., Maya Health Alliance Wuqu' Kawoq, Tecpan, Guatemala; Sotz Mux, M.S., Maya Health Alliance Wuqu' Kawoq, Tecpan, Guatemala; Abascal Miguel, L.,…	Introduction As of July 2022, a little over one-Third of Guatemalans were fully vaccinated. While COVID-19 vaccination rates are not officially reported nationally by racial/ethnic groups, non-governmental organisations and reporters have observed that COVID-19 vaccination rates are especially low among high-risk Indigenous populations. We conducted one of the first studies on COVID-19 vaccine ac…	COVID-19; Health policy; PREVENTIVE MEDICINE; PUBLIC HEALTH; QUALITATIVE RESEARCH	SARS-CoV-2 vaccine; vaccine; adult; aged; Article; coronavirus disease 2019; disinformation; drug efficacy; drug safety; fear; female; Guatemala; health auxiliary; health care access; health care personnel; human; illiteracy; indigenous people; interview; literature; major clinical study; male; middle aged; misinformation; nurse; participatory research; patient attitude; physician; public health …		COVID-19 Vaccines; Vaccines			VCF-001	Funding for the study was provided by the Vaccine Confidence Fund grant number (VCF-001).										(2022) Johns Hopkins Coronavirus Resource Center; (2022) Statista., , COVID-19 vaccination rate by country Latin America 2022; Biswas, M.R., Alzubaidi, M.S., Shah, U., A scoping review to find out worldwide COVID-19 vaccine hesitancy and its underlying determinants (2021) Vaccines (Basel), 9, p. 1243; Joshi, A., Kaur, M., Kaur, R., Predictors of COVID-19 vaccine acceptance, intention, and hesitan…	Skinner, N.A.; Stanford Center for Health Education, United States; email: nas2@stanford.edu			BMJ Publishing Group					20446055			36707110	English	BMJ Open	Article
Oyeyemi S.O., Fagbemi S., Busari I.I., Wynn R.	56004181200;57219117241;58242516900;55239032300;	Belief in COVID-19 Conspiracy Theories, Level of Trust in Government Information, and Willingness to Take COVID-19 Vaccines Among Health Care Workers in Nigeria: Survey Study	2023	JMIR Formative Research	7		e41925					10.2196/41925	https://www.scopus.com/inward/record.uri?eid=2-s2.0-85158858550&doi=10.2196%2f41925&partnerID=40&md5=672e7fc6ec9652095fa632c2491fa962	Department of Community Medicine, Faculty of Health Sciences, UiT-The Arctic University of Norway, TromsÃ¸, Norway; Department of Community Health, University of Medical Sciences Teaching Hospital Complex, Ondo State, Akure, Nigeria; Ondo State Ministry of Health, Akure, Nigeria; Department of Clinical Medicine, Faculty of Health Sciences, UiT The Arctic University of Norway, TromsÃ¸, Norway; Dep…	Oyeyemi, S.O., Department of Community Medicine, Faculty of Health Sciences, UiT-The Arctic University of Norway, TromsÃ¸, Norway, Department of Community Health, University of Medical Sciences Teaching Hospital Complex, Ondo State, Akure, Nigeria; Fagbemi, S., Ondo State Ministry of Health, Akure, Nigeria; Busari, I.I., Ondo State Ministry of Health, Akure, Nigeria; Wynn, R., Department of Clini…	Background: The World Health Organization recently declared vaccine hesitancy or refusal as a threat to global health. COVID-19 vaccines have been proven efficacious and are central to combatting the pandemic. However, manyâ€”including skilled health care workers (HCWs)â€”have been hesitant in taking the vaccines. Conspiracy theories spread on social media may play a central role in fueling vacci…	conspiracy theories; COVID-19; genetic; government; health workers; information; misinformation; Nigeria; threat; vaccination; vaccine; willingness																	Meleko, A, Geremew, M, Birhanu, F., Assessment of child immunization coverage and associated factors with full vaccination among children aged 12-23 months at Mizan Aman Town, Bench Maji Zone, Southwest Ethiopia (2017) Int J Pediatr, 2017, p. 7976587. , [FREE Full _text] [doi] [Medline: 29434643]; Lahariya, C., Global eradication of polio: the case for "finishing the job" (2007) Bull World Health…	Wynn, R.; Department of Clinical Medicine, PO Box 6050 Langnes, Norway; email: rolf.wynn@uit.no			JMIR Publications Inc.					2561326X				English	JMIR Form. Res.	Article
Wezel M.V., Krahmer E., Vromans R., Bol N.	58076745900;6602935272;57202028561;49862662400;	Beliefs in Times of Corona: Investigating the Relationship Between Media Use and COVID-19 Conspiracy Beliefs Over Time in a Representative Dutch Sample	2023	International Journal of Communication	17			692	711				https://www.scopus.com/inward/record.uri?eid=2-s2.0-85146822253&partnerID=40&md5=a35292d6ff47c2361827114d99e0f146	Tilburg University, Netherlands	Wezel, M.V., Tilburg University, Netherlands; Krahmer, E., Tilburg University, Netherlands; Vromans, R., Tilburg University, Netherlands; Bol, N., Tilburg University, Netherlands	We investigated the relationship between different media sources (traditional media, online news media, online health sources, social media) and COVID-19 related conspiracy beliefs, and how these change over time, using four-wave panel data from a representative sample of the Dutch population (N = 1,166). Across waves, 0.1%â€“3.4% of our sample were certain the selected conspiracy theories were t…	Conspiracy beliefs; Covid-19; Digital media; Media use; Misinformation; Random intercept cross-lagged panel models						Nederlandse Organisatie voor Wetenschappelijk Onderzoek,Â NWO: 440.20.030	Marloes van Wezel: m.m.c.vanwezel@tilburguniversity.edu Emiel Krahmer: e.j.krahmer@tilburguniversity.edu Ruben Vromans: r.d.Vromans@tilburguniversity.edu Nadine Bol: nadine.bol@tilburguniversity.edu Date submitted: 2021-03â€“15 1This work was supported by a â€œCorona: Fast-track dataâ€ grant from NWO (Netherlands Organization for Scientific Research) [440.20.030]. We would like to thank Ellen Ha…										Aaronovitch, D., (2010) Voodoo histories: The role of the conspiracy theory in shaping modern history, , New York, NY: Riverhead Books; Allcott, H., Boxell, L., Conway, J. C., Gentzkow, M., Thaler, M., Yang, D. Y., (2020) Polarization and public health: Partisan differences in social distancing during the coronavirus pandemic, , https://www.nber.org/papers/w26946, (Working paper No. 26946). Retri…	Wezel, M.V.; Tilburg UniversityNetherlands; email: m.m.c.vanwezel@tilburguniversity.edu			University of Southern California					19328036				English	Int. J. Commun.	Article
Sahoo S., Pattnaik J.I., Mehra A., Nehra R., Padhy S.K., Grover S.	56883861400;57209984231;55899121700;6506535271;15061636300;57202540040;	Beliefs related to sexual intimacy, pregnancy and breastfeeding in the public during COVID-19 era: a web-based survey from India	2021	Journal of Psychosomatic Obstetrics and Gynecology	42	2		100	107		7	10.1080/0167482X.2020.1807932	https://www.scopus.com/inward/record.uri?eid=2-s2.0-85089972307&doi=10.1080%2f0167482X.2020.1807932&partnerID=40&md5=cf4b8934767457e313d50dd24f8fa47a	Department of Psychiatry, Post Graduate Institute of Medical Education and Research, Chandigarh, India; Department of Psychiatry, All India Institute of Medical Sciences, Bhubaneswar, India	Sahoo, S., Department of Psychiatry, Post Graduate Institute of Medical Education and Research, Chandigarh, India; Pattnaik, J.I., Department of Psychiatry, All India Institute of Medical Sciences, Bhubaneswar, India; Mehra, A., Department of Psychiatry, Post Graduate Institute of Medical Education and Research, Chandigarh, India; Nehra, R., Department of Psychiatry, Post Graduate Institute of Me…	Aim: To evaluate the beliefs held by the public regarding sexual health, pregnancy, and breastfeeding during COVID-19 era. Methods: It was an online cross-sectional survey conducted through the Survey MonkeyÂ® platform and after proper ethical approval a self-designed questionnaire was circulated by the snowballing sampling technique through the Whatsapp platform. Results: 1636 people respondent …	beliefs; breastfeeding; COVID-19; pregnancy; sexual health	abortion; adolescent; adult; Article; breast feeding; congenital malformation; coronavirus disease 2019; cross-sectional study; female; health belief; health survey; human; India; male; online analysis; pregnancy; pregnant woman; sex difference; sexual health; sexual intercourse; social media; spontaneous abortion; spouse; unprotected sex; vertical transmission; virus transmission; attitude to he…																Carbone, M., Green, J.B., Bucci, E.M., Coronaviruses: facts, myths, and hypotheses (2020) J Thorac Oncol, 15 (5), pp. 675-678; (2020), https://www.who.int/emergencies/diseases/novel-coronavirus-2019/advice-for-public/myth-busters, Who [Internet]. [cited, Apr 19]. Available from; Ahuja, P., (2020), https://mumbaimirror.indiatimes.com/coronavirus/news/pregnant-in-a-pandemic-how-will-covid-19-affect…	Grover, S.; Department of Psychiatry, India			Taylor and Francis Ltd.					0167482X		JPOGD	32851889	English	J. Psychosom. Obstet. Gynecol.	Article
Jung J.-H., Shin J.-I.	57204122103;55625820100;	Big data analysis of media reports related to COVID-19	2020	International Journal of Environmental Research and Public Health	17	16	5688	1	11		9	10.3390/ijerph17165688	https://www.scopus.com/inward/record.uri?eid=2-s2.0-85089360152&doi=10.3390%2fijerph17165688&partnerID=40&md5=de4d69ae9ae54cd4b83b51a009aab164	Department of Business Administration, University of Ulsan, 93 Daehak-ro, Nam-gu, Ulsan, 44610, South Korea; Department of Distribution, Gyeongnam National University of Science and Technology, 33 Dongjin-Ro, Jinju, Gyeongnam 52725, South Korea	Jung, J.-H., Department of Business Administration, University of Ulsan, 93 Daehak-ro, Nam-gu, Ulsan, 44610, South Korea; Shin, J.-I., Department of Distribution, Gyeongnam National University of Science and Technology, 33 Dongjin-Ro, Jinju, Gyeongnam 52725, South Korea	COVID-19 is lasting longer than expected, which has a huge impact on the economy and on personal life. Each country has a different response method, and the damage scale is also distinct. This study aims to find out how COVID-19-related news was handled in the domestic media to seek ways to minimize the pandemic. The paper focuses on the number of news features by period and by disaster and analy…	Big data; COVID-19; Government countermeasure; Korea	data processing; mass media; public health; respiratory disease; social network; viral disease; adult; Article; controlled study; coronavirus disease 2019; data analysis; disaster; disinformation; female; government; human; Korea; major clinical study; male; middle aged; pandemic; public policy; publication; social media; social network; telecommunication; Betacoronavirus; Coronavirus infection; …																Lai, S.H., Lee, P.F., Chen, C.H., Analysis of the relationship between leisure activity participation and health for seniors: A case in northern Taiwan (2014) J. Tour. Health Sci, 13, pp. 29-44; Hsu, C.H., Lin, H.H., Wang, C.C., Jhang, S., How to Defend COVID-19 in Taiwan? Talk about Peopleâ€™s Disease Awareness, Attitudes, Behaviors and the Impact of Physical and Mental Health (2020) Int. J. Env…	Shin, J.-I.; Department of Distribution, 33 Dongjin-Ro, South Korea; email: sji@gntech.ac.kr			MDPI AG					16617827			32781727	English	Int. J. Environ. Res. Public Health	Article
Binti Rosli N.H., Keikhosrokiani P.	57880094600;54420191700;	Big medical data mining system (BigMed) for the detection and classification of COVID-19 misinformation	2022	Big Data Analytics for Healthcare: Datasets, Techniques, Life Cycles, Management, and Applications				233	244		4	10.1016/B978-0-323-91907-4.00014-5	https://www.scopus.com/inward/record.uri?eid=2-s2.0-85137573219&doi=10.1016%2fB978-0-323-91907-4.00014-5&partnerID=40&md5=9089da320a583bb99691257e0c6666cf	School of Computer Sciences, Universiti Sains Malaysia, Penang, Minden, Malaysia	Binti Rosli, N.H., School of Computer Sciences, Universiti Sains Malaysia, Penang, Minden, Malaysia; Keikhosrokiani, P., School of Computer Sciences, Universiti Sains Malaysia, Penang, Minden, Malaysia	During COVID-19 pandemic, misinformation and fake news spread in social media and unauthorized websites. Publics feel anxious during the pandemic and browse to seek information related to COVID-19. Advancement of big data analytics and artificial intelligence can assist detection and classification of medical misinformation and fake news especially during pandemic. Therefore, this chapter focuses…	Analytical dashboard; Big data; COVID-19; Fake news; Machine learning; Misinformation																	Alahdal, H., Basingab, F., Alotaibi, R., An analytical study on the awareness, attitude and practice during the COVID-19 pandemic in Riyadh, Saudi Arabia [Article] (2020) Journal of Infection and Public Health, 13 (10), pp. 1446-1452; Augustine, C.A., Keikhosrokiani, P., A habit-change support web-based system with big data analytical features for hospitals (doctive) (2021) Innovative systems for…				Elsevier						9780323919074; 9780323985161			English	Big Data Analytics for Healthc.: Datasets, Techniques, Life Cycles, Management, and Applications	Book Chapter
Himelein-Wachowiak M., Giorgi S., Devoto A., Rahman M., Ungar L., Schwartz H.A., Epstein D.H., Leggio L., Curtis B.	57221348058;57192064874;57211950939;57446310200;57201020481;51562512500;7202276700;57203195661;7103163771;	Bots and misinformation spread on social media: Implications for COVID-19	2021	Journal of Medical Internet Research	23	5	e26933				56	10.2196/26933	https://www.scopus.com/inward/record.uri?eid=2-s2.0-85106482434&doi=10.2196%2f26933&partnerID=40&md5=d2c2662ecc079cc1d043026384741147	Intramural Research Program, National Institute on Drug Abuse, Baltimore, MD, United States; Department of Computer and Information Science, University of Pennsylvania, Philadelphia, PA, United States; Department of Computer Science, Stony Brook Unversity, Stony Brook, NY, United States	Himelein-Wachowiak, M., Intramural Research Program, National Institute on Drug Abuse, Baltimore, MD, United States; Giorgi, S., Intramural Research Program, National Institute on Drug Abuse, Baltimore, MD, United States, Department of Computer and Information Science, University of Pennsylvania, Philadelphia, PA, United States; Devoto, A., Intramural Research Program, National Institute on Drug …	As of March 2021, the SARS-CoV-2 virus has been responsible for over 115 million cases of COVID-19 worldwide, resulting in over 2.5 million deaths. As the virus spread exponentially, so did its media coverage, resulting in a proliferation of conflicting information on social media platforms-a so-called â€œinfodemic.â€ In this viewpoint, we survey past literature investigating the role of automat…	Bots; Coronavirus; COVID-19; Disinformation; Fake news; Infodemic; Infodemiology; Infoveillance; Misinformation; Online communities; Public health; Social listening; Social media; Spambots; Twitter	Bayesian network; coronavirus disease 2019; cybercrime; detection algorithm; e-mail; forest; human; long short term memory network; misinformation; random forest; Review; social media; social network; epidemiology; interpersonal communication; isolation and purification; pandemic; social media; Communication; COVID-19; Humans; Pandemics; SARS-CoV-2; Social Media					National Institutes of Health,Â NIH;Â National Institute on Drug Abuse,Â NIDA: ZIADA000624,Â ZIADA000632,Â ZIADA000635	This work was supported in part by the Intramural Research Program of the National Institutes of Health, National Institute on Drug Abuse. MHW wrote the manuscript, with help from SG and AD. SG conceptualized the paper, with input from BC, HAS, and LU. SG performed the analyses on Twitter bots and created Tables 1 and 2. MHW, SG, AD, and MR all contributed to the literature review. LL and DHE pro…										COVID-19 Dashboard by the Center for Systems Science and Engineering (CSSE) at Johns Hopkins University (JHU), , https://coronavirus.jhu.edu/map.html, Coronavirus Resource Center. [accessed 2020-12-21]; Gozzi, N, Tizzani, M, Starnini, M, Ciulla, F, Paolotti, D, Panisson, A, Collective Response to Media Coverage of the COVID-19 Pandemic on Reddit and Wikipedia: Mixed-Methods Analysis (2020) J Med …	Curtis, B.; Intramural Research Program, 251 Bayview Blvd Suite 200, United States; email: brenda.curtis@nih.gov			JMIR Publications Inc.					14388871			33882014	English	J. Med. Internet Res.	Review
Ruiz-NÃºÃ±ez C., Segado-FernÃ¡ndez S., JimÃ©nez-GÃ³mez B., Hidalgo P.J.J., Magdalena C.S.R., Pollo M.D.C.Ã., SantillÃ¡n-Garcia A., Herrera-Peco I.	57224677889;57878350100;57222530070;57877949900;34873252500;57878190100;48662884900;23972665600;	Botsâ€™ Activity on COVID-19 Pro and Anti-Vaccination Networks: Analysis of Spanish-Written Messages on Twitter	2022	Vaccines	10	8	1240				4	10.3390/vaccines10081240	https://www.scopus.com/inward/record.uri?eid=2-s2.0-85137393348&doi=10.3390%2fvaccines10081240&partnerID=40&md5=cd6078e10530d7bc155f029f9a7790a8	Biomedicine, Translational Research and New Health Technologies, School of Medicine, University of Malaga, Blvr. Louis Pasteur, MÃ¡laga, 29010, Spain; Nursing Department, Faculty of Medicine, Universidad Alfonso X el Sabio, Avda Universidad, 1, Villanueva de la CaÃ±ada, Madrid, 28691, Spain; Traumatology and Orthopedic Surgery Service, Hospital Universitario de MÃ³stoles, C/Dr. Luis Montes s/n., …	Ruiz-NÃºÃ±ez, C., Biomedicine, Translational Research and New Health Technologies, School of Medicine, University of Malaga, Blvr. Louis Pasteur, MÃ¡laga, 29010, Spain; Segado-FernÃ¡ndez, S., Nursing Department, Faculty of Medicine, Universidad Alfonso X el Sabio, Avda Universidad, 1, Villanueva de la CaÃ±ada, Madrid, 28691, Spain; JimÃ©nez-GÃ³mez, B., Nursing Department, Faculty of Medicine, Uni…	This study aims to analyze the role of bots in the dissemination of health information, both in favor of and opposing vaccination against COVID-19. Study design: An observational, retrospective, time-limited study was proposed, in which activity on the social network Twitter was analyzed. Methods: Data related to pro-vaccination and anti-vaccination networks were compiled from 24 December 2020 to…	bots; COVID-19; misinformation; public health; social media; vaccines						1012031;Â FundaciÃ³n Banco Santander,Â FBS	This research was funded by FundaciÃ³n Banco Santander and FundaciÃ³n Alfonso X el Sabio, grant number 1012031.										Coelho, C.M., Suttiwan, P., Arato, N., Zsido, A.D.N., On the nature of fear and anxiety triggered by COVID-19 (2020) Front. Psychol, 11, p. 581314. , 33240172; Secosan, I., Virga, D., Crainiceanu, Z.P., Bratu, L.M., Bratu, T., Infodemia: Another Enemy for Romanian Frontline Healthcare Workers to Fight during the COVID-19 Outbreak (2020) Medicina, 56. , 33317190; Mano, R.S., Social media and onlin…	Herrera-Peco, I.; Nursing Department, Avda Universidad, 1, Spain; email: iherrpec@uax.es			MDPI					2076393X				English	Vaccines	Article
Santos Soares S.S., Carvalho E.C., MÃ³ Loureiro Varella T.C.M.Y., Silva De Andrade K.B., De Oliveira Souza T.D., De Oliveira Souza N.V.D.	57221911274;57213582956;57219744209;57221920047;57221905747;8343747500;	Brazilian nursing in the fight against the infodemic during the covid-19 pandemic [ENFERMAGEM BRASILEIRA NO COMBATE Ã€ INFODEMIA DURANTE A PANDEMIA DA COVID-19] [LA ENFERMERÃA DE BRASIL EN LA LUCHA CONTRA LA INFODEMIA DURANTE LA PANDEMIA DEL COVID-19]	2020	Cogitare Enfermagem	25		e74676	1	11		6	10.5380/ce.v25i0.74676	https://www.scopus.com/inward/record.uri?eid=2-s2.0-85100551727&doi=10.5380%2fce.v25i0.74676&partnerID=40&md5=e5273e8e3c75aa1737611e60cb7b560b	The Federal University of Rio de Janeiro, Rio de Janeiro, RJ, Brazil; Nursing Professor of the Rio de Janeiro State University, Rio de Janeiro, RJ, Brazil; Business Management, Administration Manager, AMBEV, Rio de Janeiro, RJ, Brazil	Santos Soares, S.S., The Federal University of Rio de Janeiro, Rio de Janeiro, RJ, Brazil; Carvalho, E.C., Nursing Professor of the Rio de Janeiro State University, Rio de Janeiro, RJ, Brazil; MÃ³ Loureiro Varella, T.C.M.Y., Nursing Professor of the Rio de Janeiro State University, Rio de Janeiro, RJ, Brazil; Silva De Andrade, K.B., Nursing Professor of the Rio de Janeiro State University, Rio de…	Objective: To analyze, from publications on the Federal Nursing Council website, the lexicon related to the theme of â€˜Fighting the infodemic during the Covid-19 pandemicâ€™. Method: A qualitative research of the documentary type, whose primary sources were reports and news published on the Federal Nursing Council website during the 2020 Nursing Week. Data was processed in the IRAMUTEQÂ® softwar…	Covid-19; News; Nursing; Pandemics; Social Media																	Li, R, Pei, S, Chen, B, Song, Y, Zhang, T, Yang, W, Substantial undocumented infection facilitates the rapid dissemination of novel coronavirus (SARS-CoV-2) (2020) Science, 368 (6490). , Http://doi.org/10.1126/science.abb3221, [Internet]. [accessed 16 jun 2020]; Sousa JÃºnior, JH, Raasch, M, Soares, JC, Ribeiro LVHA de, S., From disinformation to chaos: An analysis of fake news in the time of the…	Santos Soares, S.S.; The Federal University of Rio de JaneiroBrazil; email: samira_opg@hotmail.com			Universidade Federal do Parana 1					14148536				English	Cogitare Enferm.	Article
Talukder A.K.	9734726700;	Bridging the Inferential Gaps in Healthcare	2021	Lecture Notes in Computer Science (including subseries Lecture Notes in Artificial Intelligence and Lecture Notes in Bioinformatics)	13147 LNCS			31	43		1	10.1007/978-3-030-93620-4_3	https://www.scopus.com/inward/record.uri?eid=2-s2.0-85122572889&doi=10.1007%2f978-3-030-93620-4_3&partnerID=40&md5=3111f2118e1dda3940ca5fa7d8b416ea	Computer Science and Engineering, National Institute of Technology Karnataka, Surathkal, India; SRIT India Pvt Ltd., Bangalore, India; Cybernetic Care, Bangalore, India	Talukder, A.K., Computer Science and Engineering, National Institute of Technology Karnataka, Surathkal, India, SRIT India Pvt Ltd., Bangalore, India, Cybernetic Care, Bangalore, India	Inferential gaps are the combined effect of reading-to-cognition gaps as well as the knowledge-to-action gaps. Misdiagnoses, medical errors, prescription errors, surgical errors, under-treatments, over-treatments, unnecessary lab tests, etc. â€“ are all caused by inferential gaps. Late diagnosis of cancer is also due to the inferential gaps at the primary care. Even the medical climate crisis cau…	AI; Digital health; Digital triplet; Healthcare science; Inferential gaps; IoT; Knowledge graph; Knowledge-to-action gap; Medical ecosystem crisis; Patient molecular digital twin; Patient spatial digital twin; Patient temporal digital twin; Physician digital twin; Reading-to-cognition gap	Diagnosis; Diseases; Errors; Internet of things; Knowledge graph; Digital health; Digital triplet; Healthcare science; Inferential gap; Knowledge graphs; Knowledge-to-action gap; Medical ecosystem crisis; Patient molecular digital twin; Patient spatial digital twin; Patient temporal digital twin; Physician digital twin; Reading-to-cognition gap; Health care																Morris, Z.S., Wooding, S., Grant, J., The answer is 17 years, what is the question: Understanding time lags in translational re-search (2011) J. R Soc. Med., 104 (12), pp. 510-520; To Err is Human: Building a Safer Health System. Institute of Medicine (US) Committee on Quality of Health Care in America Washington (DC) (2000) National Academies Press (US), , Kohn, L.T., Corrigan, J.M., Donaldson, …	Talukder, A.K.; Computer Science and Engineering, India; email: asoke.talukder@sritindia.com	Srirama S.N.Lin J.C.Bhatnagar R.Agarwal S.Reddy P.K.		Springer Science and Business Media Deutschland GmbH	9th International Conference on Big Data Analytics, BDA 2021	15 December 2021 through 18 December 2021		270559	3029743	9780000000000			English	Lect. Notes Comput. Sci.	Conference Paper
Jalan M., Riehm K., Agarwal S., Gibson D., Labrique A., Thrul J.	57845931600;56688620300;56270102100;26531005800;6505557971;55037302200;	Burden of mental distress in the US associated with trust in media for COVID-19 information	2022	Health Promotion International	37	6	daac162					10.1093/heapro/daac162	https://www.scopus.com/inward/record.uri?eid=2-s2.0-85142385440&doi=10.1093%2fheapro%2fdaac162&partnerID=40&md5=6671590eb09e64a92f1013baf3506161	Department of International Health, Johns Hopkins Bloomberg School of Public Health, Baltimore, MD, United States; Department of Mental Health, Johns Hopkins Bloomberg School of Public Health, Baltimore, MD, United States; Sidney Kimmel Comprehensive Cancer Center at Johns Hopkins, Baltimore, MD, United States; Centre for Alcohol Policy Research, La Trobe University, Melbourne, Australia	Jalan, M., Department of International Health, Johns Hopkins Bloomberg School of Public Health, Baltimore, MD, United States; Riehm, K., Department of Mental Health, Johns Hopkins Bloomberg School of Public Health, Baltimore, MD, United States; Agarwal, S., Department of International Health, Johns Hopkins Bloomberg School of Public Health, Baltimore, MD, United States; Gibson, D., Department of …	During the COVID-19 pandemic, news and social media outlets have played a major role in dissemination of information. This analysis aimed to study the association between trust in social and traditional media and experiences of mental distress among a representative sample of US adults. Data for this study came from National Pandemic Pulse, a cross-sectional, nationally representative survey that…	COVID-19; mental distress; trust in media; trust in social media	adult; cross-sectional study; epidemiology; human; pandemic; self report; trust; Adult; COVID-19; Cross-Sectional Studies; Humans; Pandemics; Self Report; Trust																Atehortua, N. A., Patino, S., COVID-19, a tale of two pandemics: novel coronavirus and fake news messaging (2021) Health Promotion International, 36 (2), pp. 524-534; Beam, C. R., Kim, A. J., Psychological sequelae of social isolation and loneliness might be a larger problem in young adults than older adults (2020) Psychological Trauma: Theory, Research, Practice, and Policy, 12, pp. S58-S60; Bro…	Jalan, M.; Department of International Health, United States; email: mjalan1@jh.edu			Oxford University Press					9574824		HPINE	36409149	English	Health Promot. Int.	Article
Theivendrampillai S., Cooper J., Lee T., Lau M.W.K., Marquez C., Straus S.E., Fahim C.	58084891500;58128485500;58222249200;58222057000;23989110900;55624556200;56804960800;	Canadian public perceptions and experiences with information during the COVID-19 pandemic: strategies to optimize future risk communications	2023	BMC Public Health	23	1	796					10.1186/s12889-023-15659-y	https://www.scopus.com/inward/record.uri?eid=2-s2.0-85156207267&doi=10.1186%2fs12889-023-15659-y&partnerID=40&md5=31bc27bef8af3680059020acabe4ce4d	Knowledge Translation Program, Unity Health Toronto, Toronto, Canada	Theivendrampillai, S., Knowledge Translation Program, Unity Health Toronto, Toronto, Canada; Cooper, J., Knowledge Translation Program, Unity Health Toronto, Toronto, Canada; Lee, T., Knowledge Translation Program, Unity Health Toronto, Toronto, Canada; Lau, M.W.K., Knowledge Translation Program, Unity Health Toronto, Toronto, Canada; Marquez, C., Knowledge Translation Program, Unity Health Toron…	Background: The COVID-19 pandemic accelerated the spread of misinformation worldwide. The purpose of this study was to explore perceptions of misinformation and preferred sources of obtaining COVID-19 information from those living in Canada. In particular, we sought to explore the perceptions of East Asian individuals in Canada, who experienced stigma related to COVID-19 messaging. Methods: We co…	COVID-19; Health communication; Knowledge dissemination; Misinformation; Qualitative research	Canada; coronavirus disease 2019; emergency; epidemiology; female; human; interpersonal communication; male; middle aged; pandemic; public opinion; social media; Canada; Communication; COVID-19; Emergencies; Female; Humans; Male; Middle Aged; Pandemics; Public Opinion; Social Media					Canadian Institutes of Health Research,Â IRSC: 440278;Â Canadian HIV Trials Network, Canadian Institutes of Health Research,Â CTN, CIHR	This study was funded by Canadian Institutes for Health Research grant (Application #440278 awarded March 2020, PI: Dr. Christine Fahim).										van Der Linden, S., Roozenbeek, J., Compton, J., Inoculating Against Fake News About COVID-19 (2020) Front Psychol, 11, p. 2928. , https://doi.org/10.3389/FPSYG.2020.566790/BIBTEX, Internet, Oct 23, cited 2022 Nov 11, Available from; Understanding the Infodemic and Misinformation in the Fight against COVID-19, , https://www.who.int/health-topics/infodemic/understanding-the-infodemic-and-misinform…	Fahim, C.; Knowledge Translation Program, Canada; email: Christine.Fahim@unityhealth.to			BioMed Central Ltd					14712458			37118761	English	BMC Public Health	Article
Bezuidenhout N.	55322981600;	Capitalising on social media marketing to raise confidence in covid-19 public health information and vaccines	2021	Medical Writing	30	1		12	15		2		https://www.scopus.com/inward/record.uri?eid=2-s2.0-85103389098&partnerID=40&md5=f2cb8b87730f545ce0cdb4b68c549849	Stockholm, Sweden	Bezuidenhout, N., Stockholm, Sweden	Widespread misinformation about COVID-19 has incited harmful behaviour that has undermined the public health response to the global pandemic, and posed a major threat to public health. To our detriment, social media has contributed to the spreading of mis information and exacerbated its effects, including reduced willingness to accept a COVID-19 vaccine. With the recent approval of several COVID-…																		Kemp, S., Digital 2020 Global Digital Overview, , https://datareportal.com/reports/digital-2020-global-digital-overview, Datareportal. 2020 [cited 2020 Dec 16]. https://datareportal.com/reports/digital-2020-global-digital-overview; Roozenbeek, J, Schneider, CR, Dryhurst, S, Susceptibility to misinformation about COVID-19 around the world: Susceptibility to COVID misinformation (2020) R Soc Open S…	Bezuidenhout, N.Sweden; email: njbezuidenhout@gmail.com			European Medical Writers Association					20474806				English	Med. Writ.	Article
Moreira M.R.C., CÃ¢ndido J.A.B., Alexandre S.F., Torres G.M.C., Dos Santos C.M.B., Costa M.S.	57214673662;57208782096;57249517700;57208772123;57249225300;57188753493;	Categories of fake news about COVID-19 disseminated in the first year of the pandemic in Brazil	2021	Mundo da Saude	45	1		221	232		3	10.15343/0104-7809.202145221232	https://www.scopus.com/inward/record.uri?eid=2-s2.0-85114443481&doi=10.15343%2f0104-7809.202145221232&partnerID=40&md5=afbde37a54921fb518f60b608f0db227	Universidade Federal do Cariri, Faculdade de Medicina, Centro de CiÃªncias Sociais Aplicadas, Juazeiro do Norte, CearÃ¡, Brazil; Prefeitura Municipal de Horizonte, EstratÃ©gia SaÃºde da FamÃ­lia, Horizonte, CearÃ¡, Brazil; Prefeitura Municipal de Salitre, EstratÃ©gia SaÃºde da FamÃ­lia, CearÃ¡, Salitre, Brazil	Moreira, M.R.C., Universidade Federal do Cariri, Faculdade de Medicina, Centro de CiÃªncias Sociais Aplicadas, Juazeiro do Norte, CearÃ¡, Brazil; CÃ¢ndido, J.A.B., Prefeitura Municipal de Horizonte, EstratÃ©gia SaÃºde da FamÃ­lia, Horizonte, CearÃ¡, Brazil; Alexandre, S.F., Prefeitura Municipal de Horizonte, EstratÃ©gia SaÃºde da FamÃ­lia, Horizonte, CearÃ¡, Brazil; Torres, G.M.C., Prefeitura Mun…	The objective of this study was to analyze the false news about COVID-19 disseminated in Brazil during the first year of the pandemic in the country. This was a documentary type study, which investigated the fake news inserted in the Coronaverificado.news platform until February 27, 2021, totaling 938 news items, which were submitted to the IRaMuTeQ software, resulting in the Descending Hierarchi…	COVID-19; False information; Social media																	Correia, M, Isabel, TD, Felippe, RR, Von, BLC., Os cirurgiÃµes e a pandemia do COVID-19 (2020) Rev Col Bras Cir, 47, p. e20202536. , https://doi.org/10.1590/0100-6991e-20202536; (2020) Portaria NÂº188, de 3 de fevereiro de 2020. Declara emergÃªncia em saÃºde pÃºblica de importÃ¢ncia nacional (ESPIN) em decorrÃªncia da infecÃ§Ã£o humana pelo novo coronavÃ­rus (2019-nCoV), , MinistÃ©rio da SaÃºde (…	Moreira, M.R.C.; Universidade Federal do Cariri, Juazeiro do Norte, Brazil; email: rosilene.moreira@ufca.edu.br			Centro Universitario Sao Camilo					1047809				English	Mundo Saude	Article
Fischer A.E., Van Tonder T., Siphamandla B Gumede, MSc, Lalla-Edward S.T.	57208328285;6504629671;57223884025;57190020369;	Changes in perceptions and use of mobile technology and health communication in south africa during the COVID-19 lockdown: Cross-sectional survey study	2021	JMIR Formative Research	5	5	e25273				5	10.2196/25273	https://www.scopus.com/inward/record.uri?eid=2-s2.0-85106348335&doi=10.2196%2f25273&partnerID=40&md5=4900bc1fac95aeab450f7478bf121bf1	Ezintsha, Faculty of Health Sciences, University of Witwatersrand, Johannesburg, South Africa; Opinion Solutions, Johannesburg, South Africa	Fischer, A.E., Ezintsha, Faculty of Health Sciences, University of Witwatersrand, Johannesburg, South Africa; Van Tonder, T., Opinion Solutions, Johannesburg, South Africa; Siphamandla B Gumede, MSc, Ezintsha, Faculty of Health Sciences, University of Witwatersrand, Johannesburg, South Africa; Lalla-Edward, S.T., Ezintsha, Faculty of Health Sciences, University of Witwatersrand, Johannesburg, Sou…	Background: In late March 2020, South Africa implemented a 5-stage COVID-19 Risk Adjusted Strategy, which included a lockdown that required all residents to remain home to prevent the spread of COVID-19. Due to this lockdown, individuals have been forced to find and use alternatives for accomplishing tasks including shopping, socializing, working, and finding information, and many have turned to …	App; Coronavirus; COVID-19; MHealth; SARS-CoV-2; Technology																	WHO Director-General's opening remarks at the media briefing on COVID-19 - 11 March 2020, , https://www.who.int/dg/speeches/detail/who-director-general-s-opening-remarks-at-the-mediabriefing-on-covid-19-11-march-2020, World Health Organization. 2020 Mar 11. [accessed 2021-05-12]; (2020) Escalation of measures to combat Coronavirus COVID-19 pandemic, , https://www.gov.za/speeches/president-cyril-r…	Fischer, A.E.; Ezintsha, 31 Princess of Wales Terrace Parktown, South Africa; email: fischermHealth@gmail.com			JMIR Publications Inc.					2561326X				English	JMIR Form. Res.	Article
Chen K., Luo Y., Hu A., Zhao J., Zhang L.	57218117011;57224080920;57224073384;57218118572;57218118484;	Characteristics of misinformation spreading on social media during the covid-19 outbreak in china: A descriptive analysis	2021	Risk Management and Healthcare Policy	14			1869	1879		17	10.2147/RMHP.S312327	https://www.scopus.com/inward/record.uri?eid=2-s2.0-85106910128&doi=10.2147%2fRMHP.S312327&partnerID=40&md5=228d58a760c56787ef0981ace2953354	Institute of Urban Governance, Shenzhen University, Shenzhen, 518060, China; School of Government, University of Chinese Academy of Social Science, Beijing, 102488, China; School of International and Public Affairs, Shanghai Jiao Tong University, Shanghai, 200030, China; School of Public Administration, Jilin University, Changchun, 130012, China	Chen, K., Institute of Urban Governance, Shenzhen University, Shenzhen, 518060, China; Luo, Y., Institute of Urban Governance, Shenzhen University, Shenzhen, 518060, China; Hu, A., School of Government, University of Chinese Academy of Social Science, Beijing, 102488, China; Zhao, J., School of International and Public Affairs, Shanghai Jiao Tong University, Shanghai, 200030, China; Zhang, L., Sc…	Background: During a public health emergency, social media is a major conduit or vector for spreading health misinformation. Understanding the characteristics of health misinformation can be a premise for rebuking and purposefully correcting such misinformation on social media. Methods: Using samples of Chinaâ€™s misinformation on social media related to the COVID19 outbreak (N=547), the objectiv…	China; COVID-19; Health communication; Health misinformation; Public health emergency; Social media	accuracy; algorithm; Article; China; coronavirus disease 2019; cultural factor; epidemic; human; journalism; medical information; misinformation; propaganda; public health; social belief; social media; strategic planning																Han, S, Zhuang, F, He, Q, Energy model for rumor propagation on social networks (2014) Physica A, 394, pp. 99-109; Shin, J, Jian, L, Driscoll, K, Political rumoring on twitter during the 2012 us presidential election: rumor diffusion and correction (2016) New Media Soc, 19 (8), pp. 1214-1235; How many pieces of misinformation do you believe from the 10 misinformation on WeChat moment?, , https://…	Zhang, L.; School of Public Administration, 2699 Qianjin Street, China; email: zhanglw@jlu.edu.cn			Dove Medical Press Ltd					11791594				English	Risk Manage. Healthc. Policy	Article
Southwick L., Guntuku S.C., Klinger E.V., Seltzer E., McCalpin H.J., Merchant R.M.	56530432300;56090864700;35181401700;57190353454;57222605464;14028632100;	Characterizing COVID-19 Content Posted to TikTok: Public Sentiment and Response During the First Phase of the COVID-19 Pandemic	2021	Journal of Adolescent Health	69	2		234	241		33	10.1016/j.jadohealth.2021.05.010	https://www.scopus.com/inward/record.uri?eid=2-s2.0-85108512332&doi=10.1016%2fj.jadohealth.2021.05.010&partnerID=40&md5=708a99aa7fbdd99ef2139ef03f022e77	Penn Medicine Center for Digital Health, University of Pennsylvania, Philadelphia, PA, United States; Penn Medicine Center for Health Care Innovation, University of Pennsylvania, Philadelphia, PA, United States; Department of Computer and Information Science, University of Pennsylvania, Philadelphia, PA, United States; Department of Emergency Medicine, Perelman School of Medicine, University of P…	Southwick, L., Penn Medicine Center for Digital Health, University of Pennsylvania, Philadelphia, PA, United States, Penn Medicine Center for Health Care Innovation, University of Pennsylvania, Philadelphia, PA, United States; Guntuku, S.C., Penn Medicine Center for Digital Health, University of Pennsylvania, Philadelphia, PA, United States, Penn Medicine Center for Health Care Innovation, Univer…	Purpose: The purpose of this study was to characterize COVID-19 content posted by users and disseminated via TikTok, a social media platform that has become known largely as an entertainment platform for viral video-sharing. We sought to capture how TikTok videos posted during the initial months of the COVID pandemic changed over time as cases accelerated. Methods: This study is an observational …	COVID-19; Health messaging; Infodemic; Social media; TikTok	human; pandemic; public health; social media; COVID-19; Humans; Pandemics; Public Health; SARS-CoV-2; Social Media																Nabity-Grover, T., Cheung, C.M.K., Thatcher, J.B., Inside out and outside in: How the COVID-19 pandemic affects self-disclosure on social media (2020) Int J Inf Manage, 55, p. 102188; Wiederhold, B.K., Social media use during social distancing (2020) Cyberpsychol Behav Soc Network, 23, pp. 275-276; Survey Shows Parents Alarmed as Kidsâ€™ screen time Skyrockets during COVID-19 crisis - ParentsToge…	Southwick, L.; Computer and Information Science, 3400 Civic Center Boulevard, United States; email: lauren.southwick@pennmedicine.upenn.edu			Elsevier Inc.					1054139X		JADHE	34167883	English	J. Adolesc. Health	Article
MÃ¸nsted B., Lehmann S.	57195774403;22985918200;	Characterizing polarization in online vaccine discourseâ€”A large-scale study	2022	PLoS ONE	17	2023-02-02	e0263746				16	10.1371/journal.pone.0263746	https://www.scopus.com/inward/record.uri?eid=2-s2.0-85124326961&doi=10.1371%2fjournal.pone.0263746&partnerID=40&md5=42c12ce890f7a283c67ff9bd21792c1d	Department of Applied Mathematics and Computer Science, Technical University of Denmark, Lyngby, Denmark; Center for Social Data Science, University of Copenhagen, Copenhagen, Denmark	MÃ¸nsted, B., Department of Applied Mathematics and Computer Science, Technical University of Denmark, Lyngby, Denmark; Lehmann, S., Department of Applied Mathematics and Computer Science, Technical University of Denmark, Lyngby, Denmark, Center for Social Data Science, University of Copenhagen, Copenhagen, Denmark	Vaccine hesitancy is currently recognized by the WHO as a major threat to global health. Recently, especially during the COVID-19 pandemic, there has been a growing interest in the role of social media in the propagation of false information and fringe narratives regarding vaccination. Using a sample of approximately 60 billion tweets, we conduct a large-scale analysis of the vaccine discourse on…		anti-vaccination movement; Article; attitude; commercial phenomena; conflict of interest; deep learning; disinformation; group polarization; human; information dissemination; information processing; interpersonal communication; large scale study; methodology; online vaccine discourse; social media; social network; transfer of learning; vaccination; vaccine hesitancy; drug therapy; global health; …		COVID-19 Vaccines				Funding:Thisstudywasfundedentirelybythe DanishCouncilforIndependentResearch(Project: MicrodynamicsofSocialInteractions,grant number4184-00556a).Thefundershadnorolein studydesign,datacollectionandanalysis,decision topublish,orpreparationofthemanuscript.										MacDonald, NE, Vaccine hesitancy: Definition, scope and determinants (2015) Vaccine, 33 (34), pp. 4161-4164. , https://doi.org/10.1016/j.vaccine.2015.04.036, PMID: 25896383; (2014) Report of the SAGE working group on vaccine hesitancy; Tomaszewski, T, Morales, A, Lourentzou, I, Caskey, R, Liu, B, Schwartz, A, Identifying False Human Papillomavirus (HPV) Vaccine Information and Corresponding Risk …	Lehmann, S.; Department of Applied Mathematics and Computer Science, Denmark; email: sljo@dtu.dk			Public Library of Science					19326203		POLNC	35139121	English	PLoS ONE	Article
Miyazaki K., Uchiba T., Tanaka K., Sasahara K.	57218478083;57218846314;55628544480;13005271300;	Characterizing the Anti-Vaxxers Reply Behavior on Social Media	2021	ACM International Conference Proceeding Series				83	89		1	10.1145/3498851.3498934	https://www.scopus.com/inward/record.uri?eid=2-s2.0-85128540792&doi=10.1145%2f3498851.3498934&partnerID=40&md5=b1fd3eb1ba73006e568e800144f640ad	The University of Tokyo, Tokyo, Japan; Sugakubunka, Tokyo, Japan; Tokyo Institute of Technology, Tokyo, Japan	Miyazaki, K., The University of Tokyo, Tokyo, Japan; Uchiba, T., Sugakubunka, Tokyo, Japan; Tanaka, K., The University of Tokyo, Tokyo, Japan; Sasahara, K., Tokyo Institute of Technology, Tokyo, Japan	Although the online campaigns of anti-vaccine advocates, or anti-vaxxers, severely threaten efforts for herd immunity, their reply behavior - -the form of directed messaging that can be sent beyond follow-follower relationships-remains poorly understood. Here, we examined the characteristics of anti-vaxxers' reply behavior on Twitter to attempt to comprehend their characteristics of spreading the…	COVID-19; Reply; Social Media; Toxicity; Vaccine	Social networking (online); Vaccines; COVID-19; Emotional aspect; Frequency contents; Herd immunities; Interaction frequencies; Policy makers; Reply; Social media; Toxicity					Japan Science and Technology Agency,Â JST;Â Core Research for Evolutional Science and Technology,Â CREST: JPMJCR20D3	This work was supported by JST, CREST Grant Number JPMJCR20D3, Japan.										Ignacio Alvarez-Hamelin, J., Dall'Asta, L., Barrat, A., Vespignani, A., Large scale networks fingerprinting and visualization using the k-core decomposition (2006) Advances in Neural Information Processing Systems, pp. 41-50; An, J., Kwak, H., Posegga, O., Jungherr, A., Political Discussions in Homogeneous and Cross-Cutting Communication Spaces (2019) Proceedings of the International Aaai Confere…		Gao X.Huang G.Cao J.Cao J.Deng K.	ACM-SIGAI;et al.;IEEE Computer Society Technical Committee on Intelligent Informatics (TCII);The University of Queensland;University of Oxford;Web Intelligence Consortium (WIC)	Association for Computing Machinery	2021 IEEE/WIC/ACM International Conference on Web Intelligence and Intelligent Agent Technology, WI-IAT 2021	14 December 2021 through 17 December 2021		178685		9780000000000			English	ACM Int. Conf. Proc. Ser.	Conference Paper
Zhang S., Pian W., Ma F., Ni Z., Liu Y.	57221299626;56646508600;55806920700;57221869014;57215609657;	Characterizing the COVID-19 infodemic on chinese social media: Exploratory study	2021	JMIR Public Health and Surveillance	7	2	e26090				24	10.2196/26090	https://www.scopus.com/inward/record.uri?eid=2-s2.0-85100465405&doi=10.2196%2f26090&partnerID=40&md5=05e947436e63909214f09100a98c08ed	School of Information Management, Wuhan University, Wuhan, China; School of Economics and Management, Fuzhou University, Fuzhou, China	Zhang, S., School of Information Management, Wuhan University, Wuhan, China; Pian, W., School of Economics and Management, Fuzhou University, Fuzhou, China; Ma, F., School of Information Management, Wuhan University, Wuhan, China; Ni, Z., School of Information Management, Wuhan University, Wuhan, China; Liu, Y., School of Information Management, Wuhan University, Wuhan, China	Background: The COVID-19 infodemic has been disseminating rapidly on social media and posing a significant threat to peopleâ€™s health and governance systems. Objective: This study aimed to investigate and analyze posts related to COVID-19 misinformation on major Chinese social media platforms in order to characterize the COVID-19 infodemic. Methods: We collected posts related to COVID-19 misinfo…	China; COVID-19; Dissemination; Epidemic; Exploratory; Infodemic; Infodemiology; Misinformation; Social media; Spread characteristics	China; epidemiology; human; information dissemination; interpersonal communication; procedures; social media; China; Communication; COVID-19; Humans; Information Dissemination; Social Media					National Natural Science Foundation of China,Â NSFC: 71420107026	SZ acknowledges financial support from the National Natural Science Foundation of China (No. 71420107026).										Buchanan, M., Managing the infodemic (2020) Nat Phys, 16 (9), pp. 894-894. , Sep 03; [doi]; Chong, YY, Cheng, HY, Chan, HYL, Chien, WT, Wong, SYS., COVID-19 pandemic, infodemic and the role of eHealth literacy (2020) Int J Nurs Stud, 108, p. 103644. , Aug;: [FREE Full _text] [doi] [Medline: 32447127]; Tangcharoensathien, V, Calleja, N, Nguyen, T, Purnat, T, D'Agostino, M, Garcia-Saiso, S, Framewo…	Ma, F.; School of Information Management, No 299 Bayi Road, Wuchang District, China; email: fchma@whu.edu.cn			JMIR Publications Inc.					23692960			33460391	English	JMIR Publ. Heal. Surveil.	Article
Zhou C., Xiu H., Wang Y., Yu X.	57221165176;57222180045;57222191401;57221163495;	Characterizing the dissemination of misinformation on social media in health emergencies: An empirical study based on COVID-19	2021	Information Processing and Management	58	4	102554				49	10.1016/j.ipm.2021.102554	https://www.scopus.com/inward/record.uri?eid=2-s2.0-85101802651&doi=10.1016%2fj.ipm.2021.102554&partnerID=40&md5=5af81fc28cd76fc96e510b66ec4e17ab	Business School, Nankai University, 94 Weijin Road, Nankai District, Tianjin, 30074, China	Zhou, C., Business School, Nankai University, 94 Weijin Road, Nankai District, Tianjin, 30074, China; Xiu, H., Business School, Nankai University, 94 Weijin Road, Nankai District, Tianjin, 30074, China; Wang, Y., Business School, Nankai University, 94 Weijin Road, Nankai District, Tianjin, 30074, China; Yu, X., Business School, Nankai University, 94 Weijin Road, Nankai District, Tianjin, 30074, C…	The dissemination of misinformation in health emergencies poses serious threats to public health and increases health anxiety. To understand the underlying mechanism of the dissemination of misinformation regarding health emergencies, this study creatively draws on social support theory and text mining. It also explores the roles of different types of misinformation, including health advice and c…	Emotional support; Health caution and advice misinformation; Health help-seeking misinformation; Misinformation ambiguity; Misinformation dissemination during health emergencies; Misinformation richness	Health; Social networking (online); Text mining; Emotional supports; Empirical studies; Health emergencies; Help seeking; Social media platforms; Social support; Textual data; Theoretical modeling; Health risks																Apuke, O.D., Omar, B., Fake news and COVID-19: Modelling the predictors of fake news sharing among social media users (2020) Telematics and Informatics; Bambina, A., Online social support: The interplay of social networks and computer- mediated communication (2007), Cambria press; Baumgartner, S.E., Hartmann, T., The role of health anxiety in online health information search (2011) Cyberpsycholog…	Zhou, C.; Business School, 94 Weijin Road, Nankai District, China; email: zhoucheng1017@163.com			Elsevier Ltd					3064573		IPMAD		English	Inf. Process. Manage.	Article
Kalantari N., Liao D., Motti V.G.	57203280417;14323702800;25958343600;	Characterizing the Online Discourse in Twitter: Users' Reaction to Misinformation around COVID-19 in Twitter	2021	Proceedings - 2021 IEEE International Conference on Big Data, Big Data 2021				4371	4380		4	10.1109/BigData52589.2021.9671740	https://www.scopus.com/inward/record.uri?eid=2-s2.0-85125338607&doi=10.1109%2fBigData52589.2021.9671740&partnerID=40&md5=3054beef7d98c5844246cb3062aa503a	George Mason University, Department of Information Sciences and Technology, Fairfax, United States	Kalantari, N., George Mason University, Department of Information Sciences and Technology, Fairfax, United States; Liao, D., George Mason University, Department of Information Sciences and Technology, Fairfax, United States; Motti, V.G., George Mason University, Department of Information Sciences and Technology, Fairfax, United States	During a pandemic, social media is a low-cost, accessible, and broad-reaching channel to disseminate information, however social media platforms can be hotbeds for misinformation. An analysis of misinformation around COVID-19 based on social media offers insights into what users perceive as misinformation, as well as their reactions. In order to identify the topics, sentiments, and user accounts …	COVID-19; Machine Learning; Misinformation; Natural Language Processing; Social Media; Social Network Analysis	Information dissemination; Learning algorithms; Machine learning; Sentiment analysis; COVID-19; Low-costs; Machine-learning; Misinformation; Network sentiments; Sentiment analysis; Social media; Social media platforms; Social Network Analysis; Topic identification; Social networking (online)																Sun, K., Chen, J., Health, U.C.V.T.L.D., (2020) Early Epidemiological Analysis of the Coronavirusdisease 2019 Outbreak Based on Crowdsourced Data: A Population-level Observational Study, , https://www.sciencedirect.com/science/article/pii/S2589750020300261, Elsevier; Aramaki, E., Maskawa, S., Morita, M., Twitter catches the flu: Detecting influenza epidemics using twitter (2011) EMNLP 2011-Confer…		Chen Y.Ludwig H.Tu Y.Fayyad U.Zhu X.Hu X.T.Byna S.Liu X.Zhang J.Pan S.Papalexakis V.Wang J.Cuzzocrea A.Ordonez C.	Ankura Collaboration Drives Results;IEEE;IEEE Computer Society;Lyve Cloud;NSF;Seagate	Institute of Electrical and Electronics Engineers Inc.	2021 IEEE International Conference on Big Data, Big Data 2021	15 December 2021 through 18 December 2021		176404		9780000000000			English	Proc. - IEEE Int. Conf. Big Data, Big Data	Conference Paper
Chen E., Jiang J., Chang H.-C.H., Muric G., Ferrara E.	57218552637;57218542093;57204056083;57211800132;42661257200;	Charting the Information and Misinformation Landscape to Characterize Misinfodemics on Social Media: COVID-19 Infodemiology Study at a Planetary Scale	2022	JMIR Infodemiology	2	1	e32378				7	10.2196/32378	https://www.scopus.com/inward/record.uri?eid=2-s2.0-85137779722&doi=10.2196%2f32378&partnerID=40&md5=cee3172331722adaf180d02dc9f3a730	Information Sciences Institute, University of Southern California, Marina del Rey, CA, United States; Department of Computer Science, University of Southern California, Los Angeles, CA, United States; Annenberg School of Communication, University of Southern California, Los Angeles, CA, United States; Keck School of Medicine, University of Southern California, Los Angeles, CA, United States	Chen, E., Information Sciences Institute, University of Southern California, Marina del Rey, CA, United States, Department of Computer Science, University of Southern California, Los Angeles, CA, United States; Jiang, J., Information Sciences Institute, University of Southern California, Marina del Rey, CA, United States, Department of Computer Science, University of Southern California, Los Ange…	Background: The novel coronavirus, also known as SARS-CoV-2, has come to define much of our lives since the beginning of 2020. During this time, countries around the world imposed lockdowns and social distancing measures. The physical movements of people ground to a halt, while their online interactions increased as they turned to engaging with each other virtually. As the means of communication …	COVID-19; infodemics; infodemiology; misinfodemics; misinformation; Social media; social networks; Twitter						Annenberg Foundation	HC and EF are grateful to the Annenberg Foundation for its support.										Eysenbach, G., Infodemiology: the epidemiology of (mis)information (2002) The American Journal of Medicine, 113 (9), pp. 763-765. , Dec; [doi]; Eysenbach, G., Infodemiology and infoveillance: framework for an emerging set of public health informatics methods to analyze search, communication and publication behavior on the Internet (2009) J Med Internet Res, 11 (1), p. e11. , Mar 27; [FREE Full te…	Ferrara, E.; Information Sciences Institute, 4676 Admiralty Way, #1001, United States; email: emiliofe@usc.edu			JMIR Publications Inc.					25641891				English	JMIR. Infodemiology.	Article
Breeze R.	37119972200;	Claiming credibility in online comments: Popular debate surrounding the covid-19 vaccine	2021	Publications	9	3	34				4	10.3390/publications9030034	https://www.scopus.com/inward/record.uri?eid=2-s2.0-85112714486&doi=10.3390%2fpublications9030034&partnerID=40&md5=8863836184febba3d4466553aef3ee6f	Instituto Cultura y Sociedad, Universidad de Navarra, Pamplona, 31009, Spain	Breeze, R., Instituto Cultura y Sociedad, Universidad de Navarra, Pamplona, 31009, Spain	At times of crisis, access to information takes on special importance, and in the Internet age of constant connectedness, this is truer than ever. Over the course of the pandemic, the huge public demand for constantly updated health information has been met with a massive response from official and scientific sources, as well as from the mainstream media. However, it has also generated a vast str…	Conspiracy theories; COVID-19; Health communication; Reader comments; Social media; User-generated content; Vaccine denial; Vaccines							I would like to acknowledge the help of the Instituto Cultura y Sociedad for generously supporting my research.										Coombes, R., Public distrusts government health campaigns, experts say (2005) Br. Med. J, 331, p. 70. , [CrossRef]; Baxter, D., Opposition to Vaccination and Immunisation the UK Experienceâ€”From Smallpox to MMR (2014) J. Vaccines Vaccin, 5, p. 254. , [CrossRef]; Landrum, A.R., Hallman, W.K., Hall Jamieson, K., Examining the Impact of Expert Voices: Communicating the Scientific Consensus on Genet…	Breeze, R.; Instituto Cultura y Sociedad, Spain; email: rbreeze@unav.es			MDPI AG					23046775				English	Publ.	Article
Yousif S.A., Jehad R.	56644460100;57222317194;	Classification of Covid-19 Fake News Using Machine Learning Algorithms	2022	AIP Conference Proceedings	2483		70007					10.1063/5.0117133	https://www.scopus.com/inward/record.uri?eid=2-s2.0-85142543473&doi=10.1063%2f5.0117133&partnerID=40&md5=e9d3fe60152898b9c7a90baf95b200bf	Department of Computer Science, Al-Nahrain University, Baghdad, Iraq	Yousif, S.A., Department of Computer Science, Al-Nahrain University, Baghdad, Iraq; Jehad, R., Department of Computer Science, Al-Nahrain University, Baghdad, Iraq	Fake news is a fabrication of the original news intentionally to deceive readers. Internet and social media help such news to spread widely and affect individuals and society negatively. Because of the lack of control over writing the posts on social media. The spread of this type of news has become much more than before. We present one of the most societal severe affairs for misinformation, espe…	Covid-19 Fake news; Multinomial Naive Bayes; Support Vector Machine algorithm; Text Classification																	Gundapu, S., Mamidi, R., (2021) Transformer based Automatic COVID-19 Fake News Detection System; Yadav, K.R., Singh, A., Datta, K., Bansal, A., (2020) The infodemics of COVID-19 amongst healthcare professionals in india, 76 (3), pp. 276-283; Moscadelli, A., Albora, G., Biamonte, M., Giorgetti, D., Innocenzio, M., Paoli, S., Lorini, C., Bonaccorsi, G., Fake News and Covid-19 in Italy: Results of a…	Yousif, S.A.; Department of Computer Science, Iraq; email: suhad.a@nahrinuniv.edu.iq	Cakalli H.Kocinac L.D.R.Ashyralyev A.Harte R.Dik M.Canak I.Kandemir H.S.Tez M.Gurtug O.Savas E.Aral N.D.Ucgan F.C.Sahinaslan O.Ashyralyyev C.Sezer S.A.Turkoglu A.D.Onvural O.R.Sahin H.		American Institute of Physics Inc.	5th International Conference of Mathematical Sciences, ICMS 2021	23 June 2021 through 27 June 2021		184127	0094243X	9780000000000			English	AIP Conf. Proc.	Conference Paper
Warnken J., Gokhale S.	57275414300;7102468162;	Classifying Anti-Mask Tweets into Misclassification vs. Rejection: A Year-Long Study	2022	Proceedings of the 7th International Workshop on Social Media World Sensors, SIDEWAYS 2022			4					10.1145/3544795.3544845	https://www.scopus.com/inward/record.uri?eid=2-s2.0-85137113704&doi=10.1145%2f3544795.3544845&partnerID=40&md5=23fea0c0dcbd07a878cae8a2ff26de63	Dept. of CSE, Univ. of Connecticut, Storrs, CT 06269, United States	Warnken, J., Dept. of CSE, Univ. of Connecticut, Storrs, CT 06269, United States; Gokhale, S., Dept. of CSE, Univ. of Connecticut, Storrs, CT 06269, United States	The debate over masks has played out vigorously over social media platforms such as Twitter over the course of the Covid-19 pandemic. Anti-maskers oppose the use of face masks on two philosophical grounds. First, they question their effectiveness and second, they reject them as an infringement of their personal liberties and freedoms. Both these narratives can be damaging in their own respective …		Machine learning; Philosophical aspects; Social networking (online); Face masks; Health measures; Linguistic features; Machine learning approaches; Misclassifications; Policy decisions; Sentiment features; Simple++; Social media platforms; Warning labels; Separation																Ahmed, W., (2019) Using Twitter As A Data Source: An Overview of Social Media Research Tools (2019), , https://blogs.lse.ac.uk/impactofsocialsciences/2019/06/18/using-twitter-as-a-data-source-an-overview-of-social-media-research-tools-2019/; Ahmed, W., LÃ³pez SeguÃ­, F., Vidal-Alaball, J., Katz, M.S., COVID-19 and the "film Your Hospital" Conspiracy Theory: Social Network Analysis of Twitter Data…			ACM Special Interest Group on Computer-Human Interaction (SIGCHI);ACM Special Interest Group on Hypertext, Hypermedia, and Web (SIGWEB)	Association for Computing Machinery, Inc	7th International Workshop on Social Media World Sensors, SIDEWAYS 2022	28 June 2022 through 1 July 2022		181504		9780000000000			English	Proc. Int. Workshop Soc. Media World Sensors, SIDEWAYS	Conference Paper
Smith R.G.	7410292049;	Clinical data to be used as a foundation to combat Covid-19 vaccine hesitancy	2022	Journal of Interprofessional Education and Practice	26		100483				3	10.1016/j.xjep.2021.100483	https://www.scopus.com/inward/record.uri?eid=2-s2.0-85120943705&doi=10.1016%2fj.xjep.2021.100483&partnerID=40&md5=bd3a8898d67fdb9de0c228d4c85a1b3e	Studying Opioid Harm 501.3(c), 723 Lucerne Circle, Ormond Beach, FL 32174, United States	Smith, R.G., Studying Opioid Harm 501.3(c), 723 Lucerne Circle, Ormond Beach, FL 32174, United States	The coronavirus has become the paramount subject in peoplesâ€™ lives, affecting and disrupting virtually every aspect of society, as the pandemic casts a shadow over the world. The facts, myths, and conspiracy theories centered on the Covid-19 pandemic have dominated social media accounts, local and national newspapers, as well as television programs. Strategies need to be evolved to counter Covi…	Covid; Drugs; Flu; Hesitancy; Vaccines; Viruses																	Polio elimination in the United States https://www.cdc.gov/polio/what-is-polio/polio-us.html, CDC website Updated October 25, 2019 (Accessed 28 January 2021); Smallpox: clinical disease. CDC website (2016), https://www.cdc.gov/smallpox/clinicians/clinical-disease.html, Updated (Accessed 28 January 2021); Wolfe, R.M., Sharp, L.K., Anti-vaccinationists past and present (2002) BMJ, 325 (7361), pp. 4…				Elsevier Inc.					24054526				English	J. Interprofessional Educ. Pract.	Review
Looi J.C.L., Allison S., Bastiampillai T., Maguire P.A.	6603075515;57218184235;6508023555;25937367700;	Clinical update on managing media exposure and misinformation during COVID-19: recommendations for governments and healthcare professionals	2021	Australasian Psychiatry	29	1		22	25		7	10.1177/1039856220963947	https://www.scopus.com/inward/record.uri?eid=2-s2.0-85092295461&doi=10.1177%2f1039856220963947&partnerID=40&md5=e48e87476189d2bcd48700fb5729c215	Academic Unit of Psychiatry and Addiction Medicine, Australian National University Medical School, Canberra Hospital, Canberra, ACT, Australia; College of Medicine and Public Health, Flinders University, Adelaide, SA, Australia	Looi, J.C.L., Academic Unit of Psychiatry and Addiction Medicine, Australian National University Medical School, Canberra Hospital, Canberra, ACT, Australia; Allison, S., College of Medicine and Public Health, Flinders University, Adelaide, SA, Australia; Bastiampillai, T., College of Medicine and Public Health, Flinders University, Adelaide, SA, Australia; Maguire, P.A., Academic Unit of Psychia…	Objectives: To provide a clinical update on the mechanisms of, and potential population mental health risks of, excessive media exposure and misinformation regarding the COVID-19 pandemic. To outline guidance for government, health services, psychiatrists and health professionals in managing mental health effects of COVID-19 media exposure. Conclusions: Social and traditional media businesses att…	COVID-19; media exposure; misinformation; population mental health; threats	acquired immune deficiency syndrome; anxiety; Article; coronavirus disease 2019; depression; disaster; government; health care; health practitioner; health service; human; lifestyle; mass medium; mental disease; mental health; misinformation; physical activity; posttraumatic stress disorder; risk assessment; secondary prevention; social media; government; health care personnel; mass medium; medic…																Looi, J.C.L., Allison, S., Bastiampillai, T., Fire, disease, and fear: effects of the media coverage of 2019â€“2020 Australian bushfires and novel coronavirus 2019 on population mental health (2020) Aust N Z J Psychiatry, 54, pp. 938-939; Garrett, L., COVID-19: the medium is the message (2020) Lancet, 395, pp. 942-943; Pfefferbaum, B., Newman, E., Nelson, S.D., Disaster media coverage and psychol…	Looi, J.C.L.; Academic Unit of Psychiatry and Addiction Medicine, Australia; email: jeffrey.looi@anu.edu.au			SAGE Publications Inc.					10398562		AUPSF	33031704	English	Australas. Psychiatry	Article
Pranesh R.R., Farokhnejad M., Shekhar A., Vargas-Solar G.	57221334716;57208480443;57221334356;14632835700;	CMTA: COVID-19 misinformation multilingual analysis on Twitter	2021	ACL-IJCNLP 2021 - 59th Annual Meeting of the Association for Computational Linguistics and the 11th International Joint Conference on Natural Language Processing, Proceedings of the Student Research Workshop				270	283		1		https://www.scopus.com/inward/record.uri?eid=2-s2.0-85118930899&partnerID=40&md5=78c76fb4724f7021c440cf1bb2ac768e	Birla Institute of Technology, Mesra, India; Univ. Grenoble Alpes, CNRS, LIG, Grenoble, France; CNRS, LIRIS-LAFMIA, Lyon, France	Pranesh, R.R., Birla Institute of Technology, Mesra, India; Farokhnejad, M., Univ. Grenoble Alpes, CNRS, LIG, Grenoble, France; Shekhar, A., Birla Institute of Technology, Mesra, India; Vargas-Solar, G., CNRS, LIRIS-LAFMIA, Lyon, France	The internet has actually come to be an essential resource of health knowledge for individuals around the world in the present situation of the coronavirus condition pandemic(COVID-19). During pandemic situations, myths, sensationalism, rumours and misinformation, generated intentionally or unintentionally, spread rapidly through social networks. Twitter is one of these popular social networks pe…		Classification (of information); Computational linguistics; Deep learning; Quality control; Analysis method; Condition; Coronaviruses; Information concerning; Learning models; Multilingual analysis; News information; Online information; Present situation; Top qualities; Social networking (online)																Alam, Firoj, Shaar, Shaden, Dalvi, Fahim, Sajjad, Hassan, Nikolov, Alex, Mubarak, Hamdy, Martino, Giovanni Da San, Nakov, Preslav, (2020) Fighting the covid-19 infodemic: Modeling the perspective of journalists, fact-checkers, social media platforms, policy makers, and the society; Scott Brennen, J, Simon, Felix, Howard, Philip N, Nielsen, Rasmus Kleis, Types, sources, and claims of covid-19 misi…	Pranesh, R.R.; Birla Institute of TechnologyIndia; email: raj.ratn18@gmail.com Shekhar, A.; Birla Institute of TechnologyIndia; email: ambesh.sinha@gmail.com			Association for Computational Linguistics (ACL)	2021 Student Research Workshop, SRW 2021 at the 59th Annual Meeting of the Association for Computational Linguistics and the 11th International Joint Conference on Natural Language Processing, ACL-IJCNLP 2021	5 August 2021 through 6 August 2021		173032		9780000000000			English	ACL-IJCNLP - Annu. Meet. Assoc. Comput. Linguist. Int. Jt. Conf. Nat. Lang. Process., Proc. Stud. Res. Workshop	Conference Paper
Fazlourrahman B., Aparna B.K., Shashirekha H.L.	57783363000;57429940700;23986056500;	CoFFiTT-COVID-19 Fake News Detection Using Fine-Tuned Transfer Learning Approaches	2022	Lecture Notes on Data Engineering and Communications Technologies	111			879	890		5	10.1007/978-981-16-9113-3_64	https://www.scopus.com/inward/record.uri?eid=2-s2.0-85133546330&doi=10.1007%2f978-981-16-9113-3_64&partnerID=40&md5=c4c5ea2c26f92e0c783d280a40669aa2	Department of Computer Science, Mangalore University, Mangalore, 574199, India	Fazlourrahman, B., Department of Computer Science, Mangalore University, Mangalore, 574199, India; Aparna, B.K., Department of Computer Science, Mangalore University, Mangalore, 574199, India; Shashirekha, H.L., Department of Computer Science, Mangalore University, Mangalore, 574199, India	In view of COVID-19 outbreak, the world is facing lot of issues related to public health. Online media and platforms especially during the present pandemic have increased the popularity of many online applications and also blogs. Few people are using this opportunity for the good cause, whereas few others are misusing social media to share fake news and false information about the pandemic. The m…	BERT; Bi-LSTM; Covid-19; Fake news detection; Fine-tuning; ULMFiT	Fake detection; Long short-term memory; Social networking (online); BERT; Bi-LSTM; Covid-19; Fake news detection; Fine tuning; Language model; Learning approach; Social media; Transfer learning; ULMFiT; COVID-19																van Der Linden, S., Roozenbeek, J., Compton, J., Inoculating against fake news about COVID-19 (2020) Front Psychol, 23 (11), p. 2928; Ali, S., Combatting against COVID-19 and misinformation: A systematic review (2020) Hum Arenas, 7, pp. 1-6; PÃ©rez-Rosas, V., Kleinberg, B., Lefevre, A., Mihalcea, R., Automatic detection of fake news (2018) Proceedings of the 27Th International Conference on Compu…	Shashirekha, H.L.; Department of Computer Science, India; email: hlsrekha@gmail.com			Springer Science and Business Media Deutschland GmbH					23674512				English	Lecture. Notes. Data Eng. Commun. Tech.	Book Chapter
Fu C., Lyu X., Mi M.	57935025100;57214227577;57934400900;	Collective Value Promotes the Willingness to Share Provaccination Messages on Social Media in China: Randomized Controlled Trial	2022	JMIR Formative Research	6	10	e35744				1	10.2196/35744	https://www.scopus.com/inward/record.uri?eid=2-s2.0-85140221275&doi=10.2196%2f35744&partnerID=40&md5=b376aefd0465e1df76c6ffd2a2e6117b	Department of Social Psychology, Zhou Enlai School of Government, Nankai University, Tianjin, China; Students' Affairs Division, Weinan Vocational ? Technical College, Weinan, China	Fu, C., Department of Social Psychology, Zhou Enlai School of Government, Nankai University, Tianjin, China; Lyu, X., Department of Social Psychology, Zhou Enlai School of Government, Nankai University, Tianjin, China; Mi, M., Students' Affairs Division, Weinan Vocational ? Technical College, Weinan, China	Background: The proliferation of vaccine misinformation on social media has seriously corrupted the publicâ€™s confidence in vaccination. Proactively sharing provaccination messages on social media is a cost-effective way to enhance global vaccination rates and resist vaccine misinformation. However, few strategies for encouraging the public to proactively share vaccine-related knowledge on socia…	collective value; COVID-19; individual value; influenza vaccine; message-sharing willingness; misinformation; perceived responsibility; public health; social media; vaccination; vaccine misinformation						National Office for Philosophy and Social Sciences,Â NPOPSS: 20ASH015,Â ZB22BZ0109	This research was supported by grants from the National Social Science Fund of China (grant number 20ASH015) and the science research project of the Liberal Arts Development Fund of Nankai University (grant number ZB22BZ0109).										Smith, N, Graham, T., Mapping the anti-vaccination movement on Facebook (2017) Inf Commun Soc, 22 (9), pp. 1310-1327. , Dec 27; [doi]; Larson, HJ., Blocking information on COVID-19 can fuel the spread of misinformation (2020) Nature, 580 (7803), p. 306. , Apr; [doi] [Medline: 32231320]; Catalan-Matamoros, D, PeÃ±afiel-Saiz, C., Exploring the relationship between newspaper coverage of vaccines and…	Lyu, X.; Department of Social Psychology, 38 Tongyan Road Haihe Education Park, China; email: luxk@nankai.edu.cn			JMIR Publications Inc.					2561326X				English	JMIR Form. Res.	Article
Knudsen J., Perlman-Gabel M., Uccelli I.G., Jeavons J., Chokshi D.A.	57218404815;58221003500;58221669800;57223291157;8406416900;	Combating Misinformation as a Core Function of Public Health	2023	NEJM Catalyst Innovations in Care Delivery	4	2					1	10.1056/CAT.22.0198	https://www.scopus.com/inward/record.uri?eid=2-s2.0-85153070287&doi=10.1056%2fCAT.22.0198&partnerID=40&md5=8f8d0f53c3fc31877e40da1bedf61953	NYU Langone Health, Medicine, New York, NY, United States; New York City Department of Health and Mental Hygiene, New York, NY, United States; Public Health - Seattle and King County, Washington, United States; NYU Langone Health, CUNY Graduate School of Public Health and Health Policy, New York, NY, United States	Knudsen, J., NYU Langone Health, Medicine, New York, NY, United States; Perlman-Gabel, M., New York City Department of Health and Mental Hygiene, New York, NY, United States; Uccelli, I.G., New York City Department of Health and Mental Hygiene, New York, NY, United States; Jeavons, J., Public Health - Seattle and King County, Washington, United States; Chokshi, D.A., NYU Langone Health, CUNY Grad…	The New York City Department of Health and Mental Hygiene determined that the spread of misinformation about Covid-19 was having a harmful health impact, particularly on communities of color with low vaccination rates. It established a dedicated Misinformation Response Unit to monitor messages containing dangerous misinformation presented on multiple media platforms, including social media, non-E…	Culture of Health																	Murthy, V., (2022) Confronting Health Misinformation: The U.S. Surgeon General's Advisory on Building A Healthy Information Environment, , https://www.hhs.gov/sites/default/files/surgeon-generalmisinformation-advisory.pdf, U.S. Department of Health & Human Services. March 7, Accessed December 19, 2022; (2021) 74th World Health Assembly Resolution: Strengthening WHO Preparedness for and Response t…				Massachussetts Medical Society					26420007				English	NEJM Catal. Inno. Care Del.	Article
Barni M., Fang Y., Liu Y., Robinson L., Sasahara K., Vincent S., Wang X., Wu Z.	7005442155;58289911100;55742280600;55200835600;58290102100;57565918700;57542323200;58112181900;	Combating Misinformation/ Disinformation in Online Social Media: A Multidisciplinary View	2022	APSIPA Transactions on Signal and Information Processing	11	2	e42					10.1561/116.0000127	https://www.scopus.com/inward/record.uri?eid=2-s2.0-85160288787&doi=10.1561%2f116.0000127&partnerID=40&md5=363fc90511bff18c41d582a308d12bbd	Department of Information Engineering and Mathematics, University of Siena, Italy; Department of Computer Science and Engineering, Santa Clara University, United States; Department of Sociology, Santa Clara University, United States; Department of Innovation Science, Tokyo Institute of Technology, Japan; Markkula Center for Applied Ethics, Santa Clara University, United States; Department of Elec…	Barni, M., Department of Information Engineering and Mathematics, University of Siena, Italy; Fang, Y., Department of Computer Science and Engineering, Santa Clara University, United States; Liu, Y., Department of Computer Science and Engineering, Santa Clara University, United States; Robinson, L., Department of Sociology, Santa Clara University, United States; Sasahara, K., Department of Innova…	Recently, the viral propagation of mis/disinformation has raised significant concerns from both academia and industry. This problem is particularly difficult because on the one hand, rapidly evolving technology makes it much cheaper and easier to manipulate and propagate social media information. On the other hand, the complexity of human psychology and sociology makes the understanding, predicti…		COVID-19; Human psychology; Online social medias; Panel discussions; Social media; Social media informations; Team members; User involvement; Viral propagation; Social networking (online)						The authors would like to thank APSIPA Transactions on Signal and Information Processing for approving this themed series on "Multi-Disciplinary Dis/Misinformation Analysis and Countermeasures." The authors also acknowledge the support of IEEE GHTC 2021 conference to host the panel discussion on "Social Media Disinformation and its Impact on Public Health During the COVID-19 Pandemic," and the AP…										Baines, D., Elliott, R., Defining Misinformation, Disinformation and Malinformation: An Urgent Need for Clarity during the COVID-19 Infodemic (2020) Discussion Papers, 20 (6), pp. 20-26; Baptista, J.P., Gradim, A., Understanding Fake News Consumption: A Review (2020) Social Sciences, 9 (10), p. 185; Barabasi, A.-L., The Origin of Bursts and Heavy Tails in Human Dynamics (2005) Nature, 435 (7039),…	Liu, Y.; Department of Computer Science and Engineering, United States; email: yhliu@scu.edu			Now Publishers Inc					20487703				English	APSIPA Trans. Signal Inf. Process.	Conference Paper
Madvig F., Achiam M., Adler-Nissen R., Johansen N., Whiteley L.	57223145436;55654469500;24172950900;57639528000;55323225000;	Coming Closer to Citizens? Frustrated Dialogue on the Danish Health Authority's Facebook Page During COVID-19	2022	Frontiers in Communication	7		822471					10.3389/fcomm.2022.822471	https://www.scopus.com/inward/record.uri?eid=2-s2.0-85128837062&doi=10.3389%2ffcomm.2022.822471&partnerID=40&md5=80d41720144aba5728d3c936c888aa00	Department of Public Health, Faculty of Health and Medical Sciences, University of Copenhagen, Copenhagen, Denmark; Copenhagen Center for Social Data Science (SODAS), Faculty of Social Sciences, University of Copenhagen, Copenhagen, Denmark; Department of Science Education, Faculty of Science, University of Copenhagen, Copenhagen, Denmark; Department of Political Science, Faculty of Social Scienc…	Madvig, F., Department of Public Health, Faculty of Health and Medical Sciences, University of Copenhagen, Copenhagen, Denmark, Copenhagen Center for Social Data Science (SODAS), Faculty of Social Sciences, University of Copenhagen, Copenhagen, Denmark; Achiam, M., Department of Science Education, Faculty of Science, University of Copenhagen, Copenhagen, Denmark; Adler-Nissen, R., Copenhagen Cent…	As the COVID-19 pandemic began, health authorities rushed to use social media to communicate information and persuade citizens to follow guidelines. Yet a desire to â€œcome closer to citizensâ€ often came into conflict with the very consequences of doing soâ€”many social media interactions were characterized by complaint, resistance, trolling or misinformation. This paper presents a case study o…	COVID-19; dialogue; Facebook; health authorities; health communication; misinformation; public engagement; social media						Carlsbergfondet: CF20-0044;Â Novo Nordisk Fonden,Â NNF: NNF18CC0034900;Â Novo Nordisk Foundation Center for Basic Metabolic Research;Â Centro de InvestigaÃ§Ã£o em Biomedicina,Â CBMR	Our research has been specifically supported by the Carlsberg Foundation, Grant Number CF20-0044 (HOPEâ€”How Democracies Cope with Covid-19). LW was also supported by the Novo Nordisk Foundation for Center Basic Metabolic Research (CBMR), an independent research center at the University of Copenhagen partially funded by an unrestricted donation from the Novo Nordisk Foundation (NNF18CC0034900).										Allington, D., Duffy, B., Wessely, S., Dhavan, N., Rubin, J., Health-protective behaviour, social media usage and conspiracy belief during the COVID-19 public health emergency (2021) Psychol. Med, 51, pp. 1763-1769. , 33820573; Andersen, K.N., Medaglia, R., Henriksen, H.Z., Social media in public health care: impact domain propositions (2012) Gov. Inf. Q, 29, pp. 462-469; Arceneaux, K., Gravelle,…	Whiteley, L.; Department of Public Health, Denmark; email: lowh@sund.ku.dk			Frontiers Media S.A.					2297900X				English	Front. Commun.	Article
Casino G.	36615200400;	Communication in times of pandemic: information, disinformation, and provisional lessons from the coronavirus crisis [ComunicaciÃ³n en tiempos de pandemia: informaciÃ³n, desinformaciÃ³n y lecciones provisionales de la crisis del coronavirus]	2022	Gaceta Sanitaria	36			S97	S104		6	10.1016/j.gaceta.2022.01.003	https://www.scopus.com/inward/record.uri?eid=2-s2.0-85133294262&doi=10.1016%2fj.gaceta.2022.01.003&partnerID=40&md5=e74b16b736874a8e61d4009ba523c6b5	Centro Cochrane Iberoamericano, Instituto de InvestigaciÃ³n BiomÃ©dica Sant Pau, Barcelona, Spain; Departamento de ComunicaciÃ³n, Universidad Pompeu Fabra, Barcelona, Spain	Casino, G., Centro Cochrane Iberoamericano, Instituto de InvestigaciÃ³n BiomÃ©dica Sant Pau, Barcelona, Spain, Departamento de ComunicaciÃ³n, Universidad Pompeu Fabra, Barcelona, Spain	Objective: To characterise the infodemic associated with the COVID-19 and to analyse information consumption, trust in sources, the role of the media and government communication, focusing in the case of Spain, as well as to discuss some provisional communication lessons from studies on this and other pandemics. Method: Bibliographic search in PubMed and Scopus and review of selected documents wi…	Communication; COVID-19; Crisis communication; Disinformation; Infodemic; Media; Risk communication; Spain	epidemiology; human; interpersonal communication; pandemic; Spain; Communication; COVID-19; Disinformation; Humans; Pandemics; Spain																World Health Organization, https://www.who.int/es/director-general/speeches/detail/munich-security-conference, Discurso del director general de la OMS en la Conferencia de Seguridad de MÃºnich. 2020. (Consultado el 25/10/2021.) Disponible en:; Eysenbach, G., Infodemiology: the epidemiology of (mis)information (2002) Am J Med., 113, pp. 763-765; World Health Organization, https://www.who.int/docs/…	Casino, G.; Centro Cochrane Iberoamericano, Spain; email: gonzalo.casino@upf.edu			Ediciones Doyma, S.L.					2139111			35781157	English; Spanish	Gaceta Sanit.	Review
Cole C., Tsakiroglou M., Waitt C.	57982154800;56441741400;24598358300;	Communication is crucial: Lessons from COVID-19 vaccination and pregnancy	2023	British Journal of Clinical Pharmacology	89	2		582	593			10.1111/bcp.15578	https://www.scopus.com/inward/record.uri?eid=2-s2.0-85142650811&doi=10.1111%2fbcp.15578&partnerID=40&md5=4e4d57787130698da01dc07ea7c81358	Clinical Pharmacology and Therapeutics/Internal Medicine, Royal Liverpool University Hospital, Liverpool University Hospitals NHS Foundation Trust, Liverpool, United Kingdom; Institute of Systems, Molecular and Integrative Biology, Department of Pharmacology and Therapeutics, University of Liverpool, Liverpool, United Kingdom; Department of Acute Medicine, Liverpool University Hospitals NHS Found…	Cole, C., Clinical Pharmacology and Therapeutics/Internal Medicine, Royal Liverpool University Hospital, Liverpool University Hospitals NHS Foundation Trust, Liverpool, United Kingdom, Institute of Systems, Molecular and Integrative Biology, Department of Pharmacology and Therapeutics, University of Liverpool, Liverpool, United Kingdom; Tsakiroglou, M., Institute of Systems, Molecular and Integra…	The morbidity and mortality from COVID-19 infection are higher in pregnant women compared to their nonpregnant counterparts. As real-world evidence accumulates demonstrating there is no increased risk of adverse maternal and neonatal outcomes associated with COVID-19 vaccination during pregnancy, guidelines have evolved from a case-by-case benefit-risk decision through to clear recommendation in …	communication; Covid 19; pregnancy; vaccination; vaccine hesitancy	SARS-CoV-2 vaccine; attitude to health; clinical effectiveness; coronavirus disease 2019; female; health care system; human; interpersonal communication; medical information; pregnancy; Review; safety; trust; vaccination; vaccine hesitancy; vaccine immunogenicity; adverse event; ethnicity; minority group; newborn; pregnancy; prevention and control; vaccination; Communication; COVID-19; COVID-19 V…		COVID-19 Vaccines			Wellcome Trust,Â WT: 222075_Z_20_Z	This research is funded in whole, or in part, by the Wellcome Trust 222075_Z_20_Z.										WHO Coronavirus (COVID-19) dashboard with vaccination data [Internet], , https://covid19.who.int/, [cited 2022 May 3]. Available from; Allotey, J., Fernandez, S., Bonet, M., Clinical manifestations, risk factors, and maternal and perinatal outcomes of coronavirus disease 2019 in pregnancy: living systematic review and meta-analysis (2020) BMJ, 370. , https://www.bmj.com/content/370/bmj.m3320, Ava…	Cole, C.; Clinical Pharmacology, United Kingdom; email: christine.cole@liverpoolft.nhs.uk			John Wiley and Sons Inc					3065251		BCPHB	36321589	English	Br. J. Clin. Pharmacol.	Review
Harper T., Tomkinson S., Attwell K.	56596339100;56596752700;56602898200;	Communication Is Not a Virus: COVID-19 Vaccine-Critical Activity on Facebook and Implications for the â€˜Infodemicâ€™ Concept	2022	Journal of Health Communication	27	8		563	573		2	10.1080/10810730.2022.2136307	https://www.scopus.com/inward/record.uri?eid=2-s2.0-85139945461&doi=10.1080%2f10810730.2022.2136307&partnerID=40&md5=4bf59f6572f04038aadfc55d5495b576	School of Media, Creative Arts and Social Inquiry, Curtin University, Perth, WA, Australia; School of Social Sciences, The University of Western Australia, Perth, WA, Australia	Harper, T., School of Media, Creative Arts and Social Inquiry, Curtin University, Perth, WA, Australia; Tomkinson, S., School of Social Sciences, The University of Western Australia, Perth, WA, Australia; Attwell, K., School of Social Sciences, The University of Western Australia, Perth, WA, Australia	In February 2020 the World Health Organization declared an â€˜infodemicâ€™ in relation to COVID-19. The label infers that people are being contaminated by â€˜misinformationâ€™ as they would be by a virus. However, this metaphor conveys a simplistic empirical understanding of communication, which may encourage â€˜information controlâ€™ responses. This article argues for the importance of understan…		bansyl compound; drug therapy; human; interpersonal communication; prevention and control; social media; Communication; COVID-19; COVID-19 Vaccines; Humans; Social Media		bansyl compound; COVID-19 Vaccines			Department of Health, Government of Western Australia: DOH2020-6075,Â FHRIFGCOVID19	This work was supported by the Department of Health, Government of Western Australia [DOH2020-6075,FHRIFGCOVID19]; Wesfarmers Centre of Vaccines and Infectious Diseases [Catalyst Grant].										Attwell, K., Carlson, S., Tchilingirian, J., Harper, T., McKenzie, L., Roberts, L., Blyth, C.C., Coronavax: Preparing community and government for COVID-19 vaccination: A research protocol for a mixed methods social research project (2021) BMJ Open, 11 (6), p. e049356. , â€¦; Attwell, K., Rizzi, M., McKenzie, L., Carlson, S.J., Roberts, L., Tomkinson, S., Blyth, C., COVID-19 Vaccine Mandates: An …	Harper, T.; School of Media, Australia; email: t.harper@curtin.edu.au			Routledge					10810730			36250528	English	J. Health Commun.	Article
Lu J., Zhang M., Zheng Y., Li Q.	56707792500;55668233900;57198813650;57329018800;	Communication of uncertainty about preliminary evidence and the spread of its inferred misinformation during the COVID-19 pandemicâ€”A weibo case study	2021	International Journal of Environmental Research and Public Health	18	22	11933				2	10.3390/ijerph182211933	https://www.scopus.com/inward/record.uri?eid=2-s2.0-85118842084&doi=10.3390%2fijerph182211933&partnerID=40&md5=f65c0690667f389c1e64ea57ac27428c	State Key Laboratory of Communication Content Cognition, Peopleâ€™s Daily Online, Beijing, 100733, China; School of New Media and Communication, Tianjin University, Tianjin, 300072, China; Wee Kim Wee School of Communication and Information, Nanyang Technological University, Singapore, 637718, Singapore; School of Computer Science and Engineering, Nanyang Technological University, Singapore, 6397…	Lu, J., State Key Laboratory of Communication Content Cognition, Peopleâ€™s Daily Online, Beijing, 100733, China, School of New Media and Communication, Tianjin University, Tianjin, 300072, China, Wee Kim Wee School of Communication and Information, Nanyang Technological University, Singapore, 637718, Singapore; Zhang, M., School of New Media and Communication, Tianjin University, Tianjin, 300072…	The rapid spread of preliminary scientific evidence is raising concerns on its role in producing misinformation during the COVID-19 pandemic. This research investigated how the communication of uncertainty about preliminary evidence affects the spread of its inferred misinformation in a Weibo case study. In total, 3439 Weibo posts and 10,380 reposts regarding the misinformation of pets transmitti…	COVID-19; Misinformation; Preliminary evidence; Social media; Uncertainty	COVID-19; social media; uncertainty analysis; access to information; Article; attitude to health; coronavirus disease 2019; health belief; information dissemination; knowledge management; misinformation; pandemic; science; social media; virus transmission; human; interpersonal communication; pandemic; uncertainty; Communication; COVID-19; Humans; Pandemics; SARS-CoV-2; Social Media; Uncertainty					200604393R;Â 20G01	Funding: This research was supported by the Open Funding Project of the State Key Laboratory of Communication Content Cognition (grant number: 20G01) and the MICRON-NISTH Advancing Curiosity on Responsible AI Grant (Reg. No.: 200604393R).										Hatred Going Viral in â€˜Dangerous Epidemic of Misinformationâ€™ during COVID-19 Pandemic, , https://news.un.org/en/story/2020/04/1061682, United Nations. (accessed on 26 August 2021); Lu, J., Themes and Evolution of Misinformation during the Early Phases of the COVID-19 Outbreak in Chinaâ€”An Application of the Crisis and Emergency Risk Communication Model (2020) Front. Commun, 5, p. 57; Brennen…	Lu, J.; State Key Laboratory of Communication Content Cognition, China; email: lujiahui@tju.edu.cn			MDPI					16617827			34831688	English	Int. J. Environ. Res. Public Health	Article
La Bella E., Allen C., Lirussi F.	57224947376;7402266290;57520135100;	Communication vs evidence: What hinders the outreach of science during an infodemic? A narrative review	2021	Integrative Medicine Research	10	4	100731				8	10.1016/j.imr.2021.100731	https://www.scopus.com/inward/record.uri?eid=2-s2.0-85108722391&doi=10.1016%2fj.imr.2021.100731&partnerID=40&md5=6dc1e8af33262f6fdcbfbaf40522b61c	Research Fellow, Azienda Sanitaria Universitaria Friuli Centrale (ASU FC), Udine, Italy; Operations Manager, Evidence Aid, London, United Kingdom; Master's in Science Communication, University of Padua, Padua, Italy	La Bella, E., Research Fellow, Azienda Sanitaria Universitaria Friuli Centrale (ASU FC), Udine, Italy; Allen, C., Operations Manager, Evidence Aid, London, United Kingdom; Lirussi, F., Master's in Science Communication, University of Padua, Padua, Italy	Background: The COVID-19 pandemic is placing significant pressure on national and international health organizations and the measures taken to combat it are having many impacts beyond health. At the same time, misleading communication practices and what has been called an â€œinfodemicâ€ by the World Health Organization have been hampering the uptake of coronavirus-related scientific information.…	Evidence-based; Infodemic; Scientific communication; Social media	comparative study; coronavirus disease 2019; data quality; human; information dissemination; knowledge; mass medium; misinformation; nonhuman; pandemic; peer review; politics; publication; Review; science; social media						The authors would like to thank Benoit Thirion, retired Head Medical Librarian, Rouen University Hospital, for aiding in defining the search strategy. Epaminondas La Bella: Conceptualization, Formal Analysis, Writing â€“ Original Draft, Writing â€“ Review & Editing. Claire Allen: Conceptualization, Formal Analysis, Writing â€“ Review & Editing. Flavio Lirussi: Conceptualization, Formal Analysis, …										Tangcharoensathien, V., Calleja, N., Nguyen, T., Purina, T., D'Agostino, M., Garcia-Saiso, S., Landry, M., Briand, S., Framework for managing the COVID-19 Infodemic: methods and results of an online, crowdsourced WHO technical consultation (2020) J Med Internet Res, 26 (6), p. e19659. , 22; Eysenbach, G., Infodemiology and infoveillance: Framework for an emerging set of public health informatics …	La Bella, E.; ASUFC, Via Pozzuolo 300, Italy; email: epa.lb@live.com			Korea Institute of Oriental Medicine					22134220				English	Integr. Med. Res.	Review
Kefalaki M., Karanicolas S.	57190126552;55515636500;	COmmunications ROugh NAvigations: Fake news in a time of a global crisis	2020	Journal of Applied Learning and Teaching	3	1		29	41		1	10.37074/jalt.2020.3.1.19	https://www.scopus.com/inward/record.uri?eid=2-s2.0-85090098153&doi=10.37074%2fjalt.2020.3.1.19&partnerID=40&md5=992c677b916b354aad57cef5d299e880	Communication Institute of Greece & Adjunct Professor and Tutor, Hellenic Open University, Greece; University of Adelaide & PLUS 2 Education Consultant, Australia	Kefalaki, M., Communication Institute of Greece & Adjunct Professor and Tutor, Hellenic Open University, Greece; Karanicolas, S., University of Adelaide & PLUS 2 Education Consultant, Australia	The current pandemic of the novel coronavirus or COVID-19 has created an environment of diverse challenges facing humanity, including â€˜Stay at Homeâ€™ global strategies, isolation, social distancing, school and border closures, and widespread travel bans. The risk of this biological threat, its multiple unknown health aspects, social and economic impacts, and the inability of humanity to contro…	Coronavirus; COVID-19; disinformation; fake news; misinformation; pandemic																	(2020), https://www.abc.net.au/news/2020-04-24/pete-evans-fined-25000-by-tga-over-coronavirus-biocharger-claims/12183050, Pete Evans fined $25,000 by Therapeutic Goods Administration over coronavirus claims relating to BioCharger; Ali, H. S., Kurasawa, F., #COVID19: Social Media both a blessing and a curse during coronavirus pandemic (2020) The Conversation, , https://theconversation.com/covid19-…				Kaplan Singapore					2591801X				English	J. Appl. Learn. Teach.	Article
Scales D., Gorman J.M., DiCaprio P., Hurth L., Radhakrishnan M., Windham S., Akunne A., Florman J., Leininger L., Starks T.J.	55539161400;58022005200;58023514200;58023085600;58022647000;58022221700;58022005300;58022647100;57203626927;26041068400;	Community-oriented Motivational Interviewing (MI): A novel framework extending MI to address COVID-19 vaccine misinformation in online social media platforms	2023	Computers in Human Behavior	141		107609					10.1016/j.chb.2022.107609	https://www.scopus.com/inward/record.uri?eid=2-s2.0-85144278582&doi=10.1016%2fj.chb.2022.107609&partnerID=40&md5=ba95dd7d3caf8cdbc82c4d397c376967	Section of Hospital Medicine, Division of General Internal Medicine, Department of Medicine, Weill Cornell Medicine, New York, NY, United States; Critica, Bronx, NY, United States; Tuck School of Business, Dartmouth College, Hanover, NH, United States; Department of Psychology, Hunter College of the City University of New York, New York, NY, United States; Doctoral Program in Health Psychology an…	Scales, D., Section of Hospital Medicine, Division of General Internal Medicine, Department of Medicine, Weill Cornell Medicine, New York, NY, United States, Critica, Bronx, NY, United States; Gorman, J.M., Critica, Bronx, NY, United States; DiCaprio, P., Critica, Bronx, NY, United States; Hurth, L., Critica, Bronx, NY, United States; Radhakrishnan, M., Critica, Bronx, NY, United States; Windham,…	Researchers have linked circulating misinformation in online platforms to low COVID-19 vaccine uptake. Two disparate literatures provide relevant initial guidance to address the problem. Motivational Interviewing (MI) effectively reduces vaccine hesitancy in clinical environments; meanwhile, social scientists note inoculation, rebuttal, and appeals to accuracy are persuasive in digital contexts. …	Bystander; Digital information environment; Identity process theory; Infodemiology; Motivational interviewing; Psychological reactance; Vaccine hesitancy	COVID-19; Social networking (online); Bystander; Digital information; Digital information environment; Identity process theory; Infodemiology; Information environment; Motivational interviewing; Process theory; Psychological reactances; Vaccine hesitancy; Vaccines					Robert Wood Johnson Foundation,Â RWJF: 76935,Â 78084;Â Weill Cornell Medicine,Â WCM	This work was supported by the Robert Wood Johnson Foundation (grant numbers 76935 and 78084 ), Weill Cornell Medicine's JumpStart program and the Cornell Center for Social Science. The authors acknowledge the helpful guidance and insights of Kathleen Hall Jamieson, Oktawia Wojcik, and Nancy Barrand. The opinions expressed in this piece do not necessarily reflect those of either the Robert Wood J…	This work was supported by the Robert Wood Johnson Foundation (grant numbers 76935 and 78084), Weill Cornell Medicine's JumpStart program and the Cornell Center for Social Science. The authors acknowledge the helpful guidance and insights of Kathleen Hall Jamieson, Oktawia Wojcik, and Nancy Barrand. The opinions expressed in this piece do not necessarily reflect those of either the Robert Wood Jo…									Abrams, D., Wetherell, M., Cochrane, S., Hogg, M.A., Turner, J.C., Knowing what to think by knowing who you are: Self-categorization and the nature of norm formation, conformity and group polarization (1990) British Journal of Social Psychology/the British Psychological Society, 29 (2), pp. 97-119; Ali, K., Li, C., Zain-ul-abdin, K., Muqtadir, S.A., The effects of emotions, individual attitudes t…	Scales, D.525 East 68th Street, United States; email: david.scales@aya.yale.edu			Elsevier Ltd					7475632		CHBEE		English	Comput. Hum. Behav.	Article
Kaushal C., Refat M.A.R., Amin M.A., Islam M.K.	57189232736;57385278300;57651453000;57226522198;	Comparative Micro Blogging News Analysis onÂ theÂ COVID-19 Pandemic Scenario	2022	Lecture Notes in Networks and Systems	287			377	391		1	10.1007/978-981-16-5348-3_30	https://www.scopus.com/inward/record.uri?eid=2-s2.0-85121727011&doi=10.1007%2f978-981-16-5348-3_30&partnerID=40&md5=4a54be80d019bacd4479481ad1186512	Chitkara University Institute of Engineering and Technology, Chitkara University, Punjab, Rajpura, India; Information and Communication Technology, Islamic University, Kushtia, 7003, Bangladesh; Prime University, Dhaka, 1216, Bangladesh	Kaushal, C., Chitkara University Institute of Engineering and Technology, Chitkara University, Punjab, Rajpura, India; Refat, M.A.R., Information and Communication Technology, Islamic University, Kushtia, 7003, Bangladesh; Amin, M.A., Prime University, Dhaka, 1216, Bangladesh; Islam, M.K., Information and Communication Technology, Islamic University, Kushtia, 7003, Bangladesh	The coronavirus outbreak (COVID-19) was followed by a significant number of false and unreliable content, particularly on a social media forum like Twitter, Facebook, or news portal. The Covid-19 pandemic has triggered havoc all over the planet, but the propagation of false news, termed rumor, correlates with this global fatal pandemic. The dissemination of rumors on social networking sites is qu…	COVID-19; Deep learning; Fake news; Glove embedding; Machine learning																	Clement, J., Number of global social network users 2010â€“2023 (2020) Retrieved 30 April, p. 2020; Allcott, H., Gentzkow, M., Social media and fake news in the 2016 election (2017) Journal of Economic Perspectives, 31 (2), pp. 211-236; Aghababaeian, H., Hamdanieh, L., Ostadtaghizadeh, A., Alcohol intake in an attempt to fight COVID-19: A medical myth in Iran (2020) Alcohol, 88, pp. 29-32; Patel, …	Kaushal, C.; Chitkara University Institute of Engineering and Technology, Punjab, India; email: chetnakaushal3558@gmail.com	Saraswat M.Roy S.Chowdhury C.Gandomi A.H.		Springer Science and Business Media Deutschland GmbH	2nd International Conference on Data Science and Applications, ICDSA 2021	10 April 2021 through 11 April 2021		269259	23673370	9790000000000			English	Lect. Notes Networks Syst.	Conference Paper
Cooper A., Danforth M., Edwards A.	58028485100;58028235000;57204885592;	Comparing Twitter Sentiment and United States COVID-19 Vaccination Rates	2022	Communications in Computer and Information Science	1655 CCIS			10	17			10.1007/978-3-031-19682-9_2	https://www.scopus.com/inward/record.uri?eid=2-s2.0-85144609555&doi=10.1007%2f978-3-031-19682-9_2&partnerID=40&md5=ce830879d22dac5405a6044f9192eba5	United States Naval Academy, Annapolis, MD 21402, United States	Cooper, A., United States Naval Academy, Annapolis, MD 21402, United States; Danforth, M., United States Naval Academy, Annapolis, MD 21402, United States; Edwards, A., United States Naval Academy, Annapolis, MD 21402, United States	As more people use social media as a source of news and information, it is important to understand its impact on individual health decisions. This article compares the sentiment expressed in COVID-19 related tweets with national rates for first dose vaccinations as recorded by the Centers for Disease Control and Prevention. To conduct the study, the text from over 570,000 COVID-related tweets fro…	COVID-19; Sentiment analysis; Social media analysis	Disease control; Sentiment analysis; Social networking (online); Vaccines; Centres for disease control and preventions; General publics; Google+; Natural languages; Negative sentiments; Positive/negative; Sentiment analysis; Social media; Social media analysis; Vaccine safety; COVID-19																Cognitive Power Electronics 4.0-So knnten leistungselektronische Schaltungen entschei-den All-Electronics.De-Entwicklung, Ferti-Gung, Automatisierung, 29.03.2019. [Online], , https://www.all-electronics.de/so-koennten-leistungselektronische-schaltun-gen-entscheiden/; Cognitive Power Electronics 4.0-So knnten leistungselektronische Schaltungen entschei-den All-Electronics.De-Entwicklung, Ferti-Gun…	Edwards, A.; United States Naval AcademyUnited States; email: aedwards@usna.edu	Stephanidis C.Antona M.Ntoa S.Salvendy G.		Springer Science and Business Media Deutschland GmbH	24th International Conference on Human-Computer Interaction, HCII 2022	26 June 2022 through 1 July 2022		286779	18650929	9780000000000			English	Commun. Comput. Info. Sci.	Conference Paper
Vally Z.	36931873600;	Compliance with health-protective behaviors in relation to COVID-19: The roles of health-related misinformation, perceived vulnerability, and personality traits	2021	Mental Health Effects of COVID-19				263	281		4	10.1016/B978-0-12-824289-6.00001-5	https://www.scopus.com/inward/record.uri?eid=2-s2.0-85117487988&doi=10.1016%2fB978-0-12-824289-6.00001-5&partnerID=40&md5=c4846cd87d019722608bfafe6e253c32	Department of Clinical Psychology, United Arab Emirates University, Al Ain, United Arab Emirates; Nuffield Department of Population Health, University of Oxford, Oxford, United Kingdom	Vally, Z., Department of Clinical Psychology, United Arab Emirates University, Al Ain, United Arab Emirates, Nuffield Department of Population Health, University of Oxford, Oxford, United Kingdom	A critical challenge that has faced society during the COVID-19 pandemic is successfully convincing the public to adopt and comply with a range of health-protective behaviors including wearing a mask and frequent handwashing as well as compliance with imposed lockdown curfews and quarantine orders. Some individuals have done so successfully while others have outrightly resisted. This chapter revi…	Adherence; Compliance; Coronavirus; COVID-19; Misinformation; Personality																	Ahmed, W., Vidal-Alaball, J., Downing, J., LÃ³pez SeguÃ­, F., COVID-19 and the 5G conspiracy theory: Social network analysis of twitter data (2020) Journal of Medical Internet Research, 22 (5); Ahorsu, D.K., Lin, C.Y., Imani, V., Saffari, M., Griffiths, M.D., Pakpour, A.H., The fear of COVID-19 scale: Development and initial validation (2020) International Journal of Mental Health and Addiction, …	Vally, Z.; Nuffield Department of Population Health, United Kingdom			Elsevier						9780000000000			English	Mental Health Effects of COVID-19	Book Chapter
Ku?iÅ¡ V., Prpi? H.	15046876300;57984303800;	Confidence and attitudes of the citizens of the Republic of Croatia towards the sources and information about the COVID-19 virus	2022	Observatorio	16	2		44	63			10.15847/obsOBS16220221903	https://www.scopus.com/inward/record.uri?eid=2-s2.0-85142794443&doi=10.15847%2fobsOBS16220221903&partnerID=40&md5=3dfaf8e0f01a20f928965392d9edce26	University of Maribor, Faculty of Philosophy, Slovenia; Medianet d.o.o. Agency Zagreb, Croatia	Ku?iÅ¡, V., University of Maribor, Faculty of Philosophy, Slovenia; Prpi?, H., Medianet d.o.o. Agency Zagreb, Croatia	In the first part an overview of initial studies on the topic of the pandemic caused by the spread of the COVID-19 virus was presented. These studies were conducted in the early stages of the pandemic and they address various aspects of the impact of pandemic: knowledge and information assessments, risk perception, assessments of citizensâ€™ willingness to adapt and change their lifestyle to prev…	COVID-19 virus; fake news and misinformation; information sources; mental health; pandemic; risk perception; social media; trust																	Atchison, C. J., Bowman, L., Vrinten, C., Redd, R., PristerÃ , P., Eaton, J. W., Ward, H., Perceptions and behavioural responses of the general public during the COVID-19 pandemic: A cross-sectional survey of UK Adults (2020) MedRxiv, , https://doi.org/10.1101/2020.04.01.20050039; Dryhurst, S., Schneider, C. R., Kerr, J., Freeman, A. L. J., Recchia, G., van der Bles, A. M., Spiegelhalter, D., van…	Ku?iÅ¡, V.; University of Maribor, Slovenia; email: vlasta.kucis@um.si			Obercom					16465954				English	Observatorio	Review
Ahmad N., Milic N., Ibahrine M.	23027105000;56528013800;55560967600;	Considerations About Algorithmic Literacy	2022	IT Professional	24	4		70	73			10.1109/MITP.2022.3193045	https://www.scopus.com/inward/record.uri?eid=2-s2.0-85139323637&doi=10.1109%2fMITP.2022.3193045&partnerID=40&md5=a2d295a42322a5db2517628587f7f176	American University of Sharjah, Sharjah, United Arab Emirates	Ahmad, N., American University of Sharjah, Sharjah, United Arab Emirates; Milic, N., American University of Sharjah, Sharjah, United Arab Emirates; Ibahrine, M., American University of Sharjah, Sharjah, United Arab Emirates	In recent years, digital media is becoming increasingly popular as a source of health information. The widespread use of digital media, such as social media platforms, has become a part of everyday life, especially when it comes to COVID-19-related information. Extensive academic research compounded by general societal discord suggests that the future looks worrisome, especially when people use t…		Digital storage; Academic research; Algorithmics; Digital sources; Ehealth; Health communication; Health informations; Health related informations; Social media platforms; COVID-19																Abroms, L.C., Public health in the era of social media (2019) Amer. J. Public Health, 109 (2), pp. 130-131; Ahmad, N., Milic, N., Ibahrine, M., Data and disinformation (2021) Computer, 54 (7), pp. 105-110; An, L., Relationship between coronavirus-related eHealth literacy and COVID-19 knowledge, attitudes, and practices among US adults: Web-based survey study (2021) J. Med. Internet Res, 23 (3); B…				IEEE Computer Society					15209202		IPMAF		English	IT Prof	Article
Walter D., Ophir Y., Ye H.	57190070816;57195994710;58165751500;	Conspiracies, misinformation and resistance to public health measures during COVID-19 in white nationalist online communication	2023	Vaccine	41	17		2868	2877			10.1016/j.vaccine.2023.03.050	https://www.scopus.com/inward/record.uri?eid=2-s2.0-85151469049&doi=10.1016%2fj.vaccine.2023.03.050&partnerID=40&md5=c972eb078ec74626f1d4af286dc370f7	Georgia State University, Department of Communication, United States; University at Buffalo, State University of New York, Department of Communication, United States	Walter, D., Georgia State University, Department of Communication, United States; Ophir, Y., University at Buffalo, State University of New York, Department of Communication, United States; Ye, H., Georgia State University, Department of Communication, United States	Recent studies documented alarming growth in antiscientific discourse among extremist groups online and especially the relatively high anti-vaccine attitudes among White Nationalists (WN). In light of accelerated politization of COVID-19 containment measures and the expansion of containment to lockdowns, masking, and more, we examine current sentiment, themes and argumentation in white nationalis…	Conspiracy Theories; COVID-19; Political Extremism	SARS-CoV-2 vaccine; anti-vaccination movement; Article; attitude to illness; conspiracy theory; coronavirus disease 2019; ideology; information dissemination; interpersonal communication; misinformation; online system; politics; public health service; public opinion; random sample; sentiment analysis; social aspect; unsupervised machine learning; communicable disease control; human; interpersonal…		COVID-19 Vaccines														Romer, D., Jamieson, K.H., Conspiracy theories as barriers to controlling the spread of COVID-19 in the U.S (2020) Soc Sci Med, 263, p. 113356; Levin, B., (2021), https://www.vanityfair.com/news/2021/04/republicans-anti-vaccine-herd-immunity, Thanks to Republican Anti-Vaxxers, the U.S. May Never Reach COVID-19 Herd Immunity | Vanity Fair. Vanity Fair. Published 2021. Accessed June 14; Motta, M., …	Walter, D.; Georgia State University, United States; email: dwalter2@gsu.edu			Elsevier Ltd					0264410X		VACCD	37005101	English	Vaccine	Article
Ghaddar A., Khandaqji S., Awad Z., Kansoun R.	24179268000;57201661117;57410549000;57410251000;	Conspiracy beliefs and vaccination intent for COVID-19 in an infodemic	2022	PLoS ONE	17	2023-01-01	e0261559				15	10.1371/journal.pone.0261559	https://www.scopus.com/inward/record.uri?eid=2-s2.0-85122726212&doi=10.1371%2fjournal.pone.0261559&partnerID=40&md5=d9febcf0e689ac0be9899450b92d0b8e	Observatory of Public Policies and Health, Beirut, Lebanon; Department of Biomedical Sciences, Lebanese International University, Saida, Lebanon; Department of Health Management & Policy, American University of Beirut, Beirut, Lebanon; Department of Communication Arts, Lebanese International University, Beirut, Lebanon	Ghaddar, A., Observatory of Public Policies and Health, Beirut, Lebanon, Department of Biomedical Sciences, Lebanese International University, Saida, Lebanon; Khandaqji, S., Observatory of Public Policies and Health, Beirut, Lebanon, Department of Health Management & Policy, American University of Beirut, Beirut, Lebanon; Awad, Z., Observatory of Public Policies and Health, Beirut, Lebanon, Depar…	Background The massive, free and unrestricted exchange of information on the social media during the Covid-19 pandemic has set fertile grounds for fear, uncertainty and the rise of fake news related to the virus. This â€œviralâ€ spread of fake news created an â€œinfodemicâ€ that threatened the compliance with public health guidelines and recommendations. Objective This study aims to describe th…		adult; Article; cell phone use; controlled study; coronavirus disease 2019; cross-sectional study; disinformation; female; health belief; human; Lebanon; male; nonhuman; pandemic; pilot study; social media; structured questionnaire; trust; vaccination; adolescent; aged; epidemiology; isolation and purification; middle aged; prevention and control; psychology; public health; questionnaire; vaccina…																Schmid, P, Rauber, D, Betsch, C, Lidolt, G, Denker, ML., Barriers of Influenza Vaccination Intention and Behaviorâ€”A Systematic Review of Influenza Vaccine Hesitancy, 2005â€“2016 (2017) PLoS One, , https://doi.org/10.1371/journal.pone.0170550, PMID: 28125629; Tomljenovic, H, Bubic, A, Erceg, N., It just doesnâ€™t feel rightâ€”the relevance of emotions and intuition for parental vaccine conspirac…	Ghaddar, A.; Observatory of Public Policies and HealthLebanon; email: ali.ghaddar@liu.edu.lb			Public Library of Science					19326203		POLNC	35020721	English	PLoS ONE	Article
[truncated: 782 more rows]
[truncated: 4 more columns]
